# Supplementary material for: Value of lipocalin 2 as a potential biomarker for bacterial meningitis
Source: Clin Microbiol Infect. 2021 May;27(5):724–30. doi: 10.1016/j.cmi.2020.07.006 (PMC8128987; doi:10.1016/j.cmi.2020.07.006)
Supplement: Multimedia component 1 [file mmc1.xlsx]

## Sheet: BM
No	Protein ID	Protein name	Gene name	BM intensity	Other intensity	Difference in intensity	Minus Log(p value)
1	P06744	Glucose-6-phosphate isomerase	GPI	-19.9897	-24.5429	-4.55314	7.73976
2	P60660-2	Myosin light polypeptide 6	MYL6	-19.7713	-26.0528	-6.28147	7.29854
3	P28676	Grancalcin	GCA	-21.1785	-26.5769	-5.39836	7.11455
4	P11413-2	Glucose-6-phosphate 1-dehydrogenase	G6PD	-21.1696	-26.4033	-5.23373	6.31497
5	P26583	High mobility group protein B2	HMGB2	-20.8281	-26.2334	-5.40528	5.92588
6	P05109	Protein S100-A8	S100A8	-14.8742	-20.8307	-5.9566	5.86665
7	P05164-2	Myeloperoxidase	MPO	-18.0304	-23.7147	-5.68436	5.84164
8	P06702	Protein S100-A9	S100A9	-14.5466	-21.2946	-6.74798	5.84008
9	P43490	Nicotinamide phosphoribosyltransferase	NAMPT	-21.54	-26.0719	-4.53193	5.81963
10	P80188-2	Neutrophil gelatinase-associated lipocalin	LCN2	-17.8181	-23.5961	-5.77802	5.81412
11	P22894	Neutrophil collagenase	MMP8	-19.3375	-24.0865	-4.74895	5.76822
12	P50395	Rab GDP dissociation inhibitor beta	GDI2	-20.197	-24.6568	-4.45984	5.74034
13	P20160	Azurocidin	AZU1	-20.4482	-26.1224	-5.67415	5.61238
14	P41218	Myeloid cell nuclear differentiation antigen	MNDA	-19.8893	-24.515	-4.62566	5.60268
15	P61160	Actin-related protein 2	ACTR2	-21.1868	-25.4558	-4.26904	5.4723
16	O15144	Actin-related protein 2/3 complex subunit 2	ARPC2	-19.8548	-25.1491	-5.29436	5.47171
17	P08670	Vimentin	VIM	-18.5414	-22.2025	-3.66108	5.46268
18	P08107	Heat shock 70 kDa protein 1A	HSPA1A	-19.4482	-24.0958	-4.64756	5.36769
19	P30044-2	Peroxiredoxin-5, mitochondrial	PRDX5	-20.8381	-25.6613	-4.82318	5.22737
20	P04040	Catalase	CAT	-19.2339	-24.7128	-5.4789	5.22452
21	P09429	High mobility group protein B1	HMGB1	-21.3541	-25.8889	-4.53479	5.1168
22	P61158	Actin-related protein 3	ACTR3	-20.7294	-25.3852	-4.65585	5.0262
23	P35579	Myosin-9	MYH9	-21.1749	-26.7151	-5.54018	5.01821
24	P04083	Annexin A1	ANXA1	-19.8622	-25.3791	-5.51691	4.80586
25	P49913	Cathelicidin antimicrobial peptide	CAMP	-20.7192	-24.5961	-3.87689	4.7408
26	P12814-3	Alpha-actinin-1	ACTN1	-20.8707	-25.0556	-4.1849	4.73081
27	U3KPS2	Myeloblastin	PRTN3	-19.0171	-22.9783	-3.9612	4.71433
28	P01040	Cystatin-A	CSTA	-18.7899	-24.1552	-5.3653	4.69811
29	Q6UX06	Olfactomedin-4	OLFM4	-22.2131	-26.5456	-4.33251	4.69209
30	P52209-2	6-phosphogluconate dehydrogenase, decarboxylating	PGD	-19.3986	-24.032	-4.63336	4.66761
31	P37837	Transaldolase	TALDO1	-19.8998	-24.8783	-4.97856	4.59789
32	P51149	Ras-related protein Rab-7a	RAB7A	-21.757	-25.9621	-4.20508	4.5904
33	P08246	Neutrophil elastase	ELANE	-17.8906	-23.132	-5.24137	4.58693
34	O15143	Actin-related protein 2/3 complex subunit 1B	ARPC1B	-21.6377	-26.4077	-4.77	4.58
35	O43707	Alpha-actinin-4	ACTN4	-21.8386	-25.8503	-4.01177	4.52182
36	P08311	Cathepsin G	CTSG	-19.3765	-24.2351	-4.85857	4.4843
37	P59998-3	Actin-related protein 2/3 complex subunit 4	ARPC4	-19.9154	-24.1557	-4.24031	4.38985
38	P61626	Lysozyme C	LYZ	-16.3395	-18.0513	-1.71182	4.38773
39	P30041	Peroxiredoxin-6	PRDX6	-21.5617	-25.3532	-3.79155	4.34544
40	P00338-3	L-lactate dehydrogenase A chain	LDHA	-20.1919	-23.0985	-2.90667	4.24254
41	Q05315	Galectin-10	CLC	-21.3554	-25.3392	-3.98371	4.18449
42	P09960	Leukotriene A-4 hydrolase	LTA4H	-21.4667	-24.947	-3.48035	4.1492
43	O14950	Myosin regulatory light chain 12B	MYL12B	-21.2564	-25.6564	-4.39999	4.12476
44	P09211	Glutathione S-transferase P	GSTP1	-18.8155	-23.3803	-4.56483	4.09953
45	P00491	Purine nucleoside phosphorylase	PNP	-21.1362	-25.5659	-4.42966	4.07106
46	P18428	Lipopolysaccharide-binding protein	LBP	-20.8211	-24.9119	-4.09087	4.05457
47	P60709	Actin, cytoplasmic 1	ACTB	-16.1781	-17.8241	-1.64599	4.01932
48	P21333-2	Filamin-A	FLNA	-21.8515	-26.2321	-4.38064	4.00838
49	Q9ULZ3-2	Apoptosis-associated speck-like protein containing a CARD	PYCARD	-20.6305	-24.7606	-4.13011	3.87932
50	P47756-2	F-actin-capping protein subunit beta	CAPZB	-21.8945	-26.3297	-4.43521	3.84687
51	P62491-2	Ras-related protein Rab-11A	RAB11A	-21.9124	-26.1445	-4.23212	3.81833
52	Q01518	Adenylyl cyclase-associated protein 1	CAP1	-20.9335	-25.3992	-4.46568	3.77488
53	O15145	Actin-related protein 2/3 complex subunit 3	ARPC3	-21.0788	-24.7529	-3.67413	3.76618
54	O00299	Chloride intracellular channel protein 1	CLIC1	-21.6857	-26.0694	-4.38371	3.7541
55	P35754	Glutaredoxin-1	GLRX	-20.4866	-24.8425	-4.35585	3.62274
56	E9PR52	Chitinase-3-like protein 2	CHI3L2	-21.2928	-25.7219	-4.42905	3.59838
57	P02788-2	Lactotransferrin	LTF	-18.7999	-24.0411	-5.24118	3.3783
58	P18206-2	Vinculin	VCL	-22.7065	-26.2837	-3.57722	3.33814
59	P52566	Rho GDP-dissociation inhibitor 2	ARHGDIB	-18.8731	-22.34	-3.46693	3.3095
60	P62942	Peptidyl-prolyl cis-trans isomerase FKBP1A	FKBP1A	-19.8313	-24.0993	-4.26803	3.27013

## Sheet: TBM
No	Protein ID	Protein name	Gene name	TBM intensity	Other intensity	Difference in intensity	Minus Log(p value)
1	P25311	Zinc-alpha-2-glycoprotein	AZGP1	-16.2118	-17.2899	-1.0781	9.22484
2	P23381	Tryptophan-tRNA ligase	WARS	-20.0588	-23.8062	-3.74738	5.58053
3	P29622	Kallistatin	SERPINA4	-20.6453	-22.7707	-2.12542	4.38516
4	P02746	Complement C1q subcomponent subunit B	C1QB	-18.3194	-19.3076	-0.98817	4.35278
5	A0A075B6J0	Immunoglobulin lambda variable 1-40	IGLV1-40	-17.3549	-20.2499	-2.89501	4.25197
6	P02749	Beta-2-glycoprotein 1	APOH	-18.3165	-19.3296	-1.01303	4.12946
7	P32455	Guanylate-binding protein 1	GBP1	-23.2316	-25.4381	-2.20649	3.40892
8	P16070-10	CD44 antigen	CD44	-22.2643	-23.459	-1.19468	3.23183
9	P02747	Complement C1q subcomponent subunit C	C1QC	-17.7979	-18.9301	-1.13223	3.14051
10	P01591	Immunoglobulin J chain	JCHAIN	-19.1176	-22.0998	-2.98221	2.93368
11	Q8WVN6	Secreted and transmembrane protein 1	SECTM1	-20.9612	-23.7686	-2.8074	2.87639
12	Q96IY4	Carboxypeptidase B2	CPB2	-21.7868	-24.0501	-2.26329	2.83454
13	Q14624	Inter-alpha-trypsin inhibitor heavy chain H4	ITIH4	-22.4196	-24.14	-1.72046	2.82351
14	P01625	Immunoglobulin kappa variable 4-1	IGKV4-1	-23.5792	-26.8663	-3.2871	2.77688
15	O15204	ADAM DEC1	ADAMDEC1	-22.7483	-25.2562	-2.50789	2.63986
16	P19971-2	Thymidine phosphorylase	TYMP	-22.7791	-25.0148	-2.23566	2.57371
17	A0A075B6J9	Immunoglobulin lambda variable 2-18	IGLV2-18	-21.354	-24.2197	-2.86566	2.37153
18	P01596	Immunoglobulin kappa variable 1-5	IGKV1-5	-21.0176	-23.704	-2.68637	2.35933
19	P02743	Serum amyloid P-component	APCS	-23.6149	-25.8089	-2.19396	2.29934

## Sheet: Non-infection
No	Protein ID	Protein name	Gene name	Non-infection	Infection	Difference in intensity	Minus Log(p value)
1	P43121	Cell surface glycoprotein MUC18	MCAM	-21.377	-25.2896	-3.91255	4.21159
2	P41222	Prostaglandin-H2 D-isomerase	PTGDS	-13.0383	-16.2601	-3.22177	4.07342
3	P16870-2	Carboxypeptidase E	CPE	-19.9494	-24.503	-4.55366	3.80193

## Sheet: 729 proteins
No	Protein ID	Gene name	Organisms	Protein
1	O00299	CLIC1	Human	O00299|CLIC1_HUMAN
2	O14498	ISLR	Human	O14498|ISLR_HUMAN
3	O15240	VGF		O15240|VGF_HUMAN
4	Q7Z3U7-3	MON2		DECOY1_Q7Z3U7-3|MON2_HUMAN
5	O15354	GPR37		O15354|GPR37_HUMAN
6	Q8TCU4-3	ALMS1		DECOY1_Q8TCU4-3|ALMS1_HUMAN
7	O15389	SIGL5		O15389|SIGL5_HUMAN
8	O43505	B3GN1		O43505|B3GN1_HUMAN
9	O60241-2	BAI2		O60241-2|BAI2_HUMAN
10	O60664-2	PLIN3		O60664-2|PLIN3_HUMAN
11	O60883	ETBR2		O60883|ETBR2_HUMAN
12	O75368	SH3L1		O75368|SH3L1_HUMAN
13	O75563	O75563		O75563|SKAP2_HUMAN
14	P55058	PLTP		P55058|PLTP_HUMAN
15	O75594	PGRP1		O75594|PGRP1_HUMAN
16	O75882-2	ATRN		O75882-2|ATRN_HUMAN
17	O94772-2	LY6H		O94772-2|LY6H_HUMAN
18	O94919	ENDOD1		O94919|ENDD1_HUMAN
19	O95158	NXPH4		O95158|NXPH4_HUMAN
20	O95502	NPTXR		O95502|NPTXR_HUMAN
21	P55072	VCP		P55072|TERA_HUMAN
22	P00746	CFD		P00746|CFAD_HUMAN
23	P00748	F12		P00748|FA12_HUMAN
24	P55290-4	CDH13		P55290-4|CAD13_HUMAN
25	P00739	HPR		P00739|HPTR_HUMAN
26	P01008	SERPINC1		P01008|ANT3_HUMAN
27	P55957-2	BID		P55957-2|BID_HUMAN
28	P59998-3	ARPC4		P59998-3|ARPC4_HUMAN
29	P01019	AGT		P01019|ANGT_HUMAN
30	P60174-1	TPI1		P60174-1|TPIS_HUMAN
31	P01034	CST3		P01034|CYTC_HUMAN
32	P60660-2	MYL6		P60660-2|MYL6_HUMAN
33	P01303	NPY		P01303|NPY_HUMAN
34	P01591	JCHAIN		P01591|IGJ_HUMAN
35	P01597	IGKV1-39		P01597|KV105_HUMAN
36	P01605	IGKV1D-33		P01605|KV113_HUMAN
37	P01611	IGKV1D-12		P01611|KV119_HUMAN
38	P01612	IGKV1-39		P01612|KV120_HUMAN
39	P00742	F10		P00742|FA10_HUMAN
40	P01619	IGKV3-20		P01619|KV301_HUMAN
41	P01701	IGLV1-51		P01701|LV103_HUMAN
42	P01702	IGLV1-52		P01702|LV104_HUMAN
43	P00747	PLG		P00747|PLMN_HUMAN
44	P01705	IGLV2-23		P01705|LV202_HUMAN
45	P01719	IGLV3-21		P01719|LV501_HUMAN
46	P01824	IGHV4-39		P01824|HV206_HUMAN
47	P01857	IGHG1		P01857|IGHG1_HUMAN
48	P01860	IGHG3		P01860|IGHG3_HUMAN
49	P00915	CA1		P00915|CAH1_HUMAN
50	P01861	IGHG4		P01861|IGHG4_HUMAN
51	P01880-2	IGHD		P01880-2|IGHD_HUMAN
52	P02452	COL1A1		P02452|CO1A1_HUMAN
53	P02656	APOC3		P02656|APOC3_HUMAN
54	P02743	APCS		P02743|SAMP_HUMAN
55	P02747	P02747		P02747|C1QC_HUMAN
56	P60709	ACTB		P60709|ACTB_HUMAN
57	P61160	ARP2		P61160|ARP2_HUMAN
58	Q562R1	ACTBL		Q562R1|ACTBL_HUMAN
59	P02750	A2GL		P02750|A2GL_HUMAN
60	P02753	RET4		P02753|RET4_HUMAN
61	Q96SN8-2	CK5P2		Q96SN8-2|CK5P2_HUMAN
62	P00918	CAH2		P00918|CAH2_HUMAN
63	P02763	A1AG1		P02763|A1AG1_HUMAN
64	P02765	FETUA		P02765|FETUA_HUMAN
65	P02766	TTHY		P02766|TTHY_HUMAN
66	A0A075B730	EPPK1		tr|A0A075B730|A0A075B730_HUMAN
67	P01009	A1AT		P01009|A1AT_HUMAN
68	P04040	CATA		P04040|CATA_HUMAN
69	Q01469	FABP5		Q01469|FABP5_HUMAN
70	P04080	CYTB		P04080|CYTB_HUMAN
71	P04196	HRG		P04196|HRG_HUMAN
72	P04216	THY1		P04216|THY1_HUMAN
73	P04433	KV309		P04433|KV309_HUMAN
74	P04839	CY24B		P04839|CY24B_HUMAN
75	P05060	SCG1		P05060|SCG1_HUMAN
76	Q14562	DHX8		Q14562|DHX8_HUMAN
77	P05109	S10A8		P05109|S10A8_HUMAN
78	P05160	F13B		P05160|F13B_HUMAN
79	P05161	ISG15		P05161|ISG15_HUMAN
80	P05413	FABPH		P05413|FABPH_HUMAN
81	P01011	AACT		P01011|AACT_HUMAN
82	P08185	CBG		P08185|CBG_HUMAN
83	P05452	TETN		P05452|TETN_HUMAN
84	P05543	THBG		P05543|THBG_HUMAN
85	P60900-2	PSA6		P60900-2|PSA6_HUMAN
86	P06311	KV311		P06311|KV311_HUMAN
87	P06331	HV209		P06331|HV209_HUMAN
88	P60953	CDC42		P60953|CDC42_HUMAN
89	P06702	S10A9		P06702|S10A9_HUMAN
90	P61020	RAB5B		P61020|RAB5B_HUMAN
91	P61158	ARP3		P61158|ARP3_HUMAN
92	P06727	APOA4		P06727|APOA4_HUMAN
93	P61586	RHOA		P61586|RHOA_HUMAN
94	P61626	LYSC		P61626|LYSC_HUMAN
95	P01023	A2MG		P01023|A2MG_HUMAN
96	P20742-2	PZP		P20742-2|PZP_HUMAN
97	P07305-2	H10		P07305-2|H10_HUMAN
98	P61916	NPC2		P61916|NPC2_HUMAN
99	P07357	CO8A		P07357|CO8A_HUMAN
100	P61978-2	HNRPK		P61978-2|HNRPK_HUMAN
101	P62314	SMD1		P62314|SMD1_HUMAN
102	P62328	TYB4		P62328|TYB4_HUMAN
103	P63313	TYB10		P63313|TYB10_HUMAN
104	P07602-2	SAP		P07602-2|SAP_HUMAN
105	P08123	CO1A2		P08123|CO1A2_HUMAN
106	P62491-2	RB11A		P62491-2|RB11A_HUMAN
107	P08246	ELNE		P08246|ELNE_HUMAN
108	P62820	RAB1A		P62820|RAB1A_HUMAN
109	P61026	RAB10		P61026|RAB10_HUMAN
110	P08311	CATG		P08311|CATG_HUMAN
111	P08493-2	MGP		P08493-2|MGP_HUMAN
112	P08567	PLEK		P08567|PLEK_HUMAN
113	P62826	RAN		P62826|RAN_HUMAN
114	P10124	SRGN		P10124|SRGN_HUMAN
115	P10153	RNAS2		P10153|RNAS2_HUMAN
116	P10153	CO3		P01024|CO3_HUMAN
117	P10643	CO7		P10643|CO7_HUMAN
118	P62937	PPIA		P62937|PPIA_HUMAN
119	P11215-2	ITAM		P11215-2|ITAM_HUMAN
120	P62942	FKB1A		P62942|FKB1A_HUMAN
121	P12109	CO6A1		P12109|CO6A1_HUMAN
122	P62993	GRB2		P62993|GRB2_HUMAN
123	P12724	ECP		P12724|ECP_HUMAN
124	P13639	EF2		P13639|EF2_HUMAN
125	P13671	CO6		P13671|CO6_HUMAN
126	P14543-2	NID1		P14543-2|NID1_HUMAN
127	P14780	MMP9		P14780|MMP9_HUMAN
128	P15104	GLNA		P15104|GLNA_HUMAN
129	P15151-2	PVR		P15151-2|PVR_HUMAN
130	P01031	CO5		P01031|CO5_HUMAN
131	P17677-2	NEUM		P17677-2|NEUM_HUMAN
132	P63104	1433Z		P63104|1433Z_HUMAN
133	P62258	1433E		P62258|1433E_HUMAN
134	P61981	1433G		P61981|1433G_HUMAN
135	P31946-2	1433B		P31946-2|1433B_HUMAN
136	Q04917	1433F		Q04917|1433F_HUMAN
137	P18428	LBP		P18428|LBP_HUMAN
138	P18510-2	IL1RA		P18510-2|IL1RA_HUMAN
139	P19652	A1AG2		P19652|A1AG2_HUMAN
140	P20061	TCO1		P20061|TCO1_HUMAN
141	P20160	CAP7		P20160|CAP7_HUMAN
142	P20618	PSB1		P20618|PSB1_HUMAN
143	P01033	TIMP1		P01033|TIMP1_HUMAN
144	P22792	CPN2		P22792|CPN2_HUMAN
145	P01040	CYTA		P01040|CYTA_HUMAN
146	P01042	KNG1		P01042|KNG1_HUMAN
147	P01042-2	KNG1		P01042-2|KNG1_HUMAN
148	P22894	MMP8		P22894|MMP8_HUMAN
149	P23284	PPIB		P23284|PPIB_HUMAN
150	P01210	PENK		P01210|PENK_HUMAN
151	P23470-2	PTPRG		P23470-2|PTPRG_HUMAN
152	P23515	OMGP		P23515|OMGP_HUMAN
153	P01602	KV110		P01602|KV110_HUMAN
154	P01598	KV106		P01598|KV106_HUMAN
155	P24593	IBP5		P24593|IBP5_HUMAN
156	P26022	PTX3		P26022|PTX3_HUMAN
157	P26447	S10A4		P26447|S10A4_HUMAN
158	P26641-2	EF1G		P26641-2|EF1G_HUMAN
159	P01613	KV121		P01613|KV121_HUMAN
160	A0A075B6S5	IGKV1-27		tr|A0A075B6S5|A0A075B6S5_HUMAN
161	P01610	KV118		P01610|KV118_HUMAN
162	P01609	KV117		P01609|KV117_HUMAN
163	P04431	KV123		P04431|KV123_HUMAN
164	P01594	KV102		P01594|KV102_HUMAN
165	P01608	KV116		P01608|KV116_HUMAN
166	P01601	KV109		P01601|KV109_HUMAN
167	P28062-2	PSB8		P28062-2|PSB8_HUMAN
168	P29622	KAIN		P29622|KAIN_HUMAN
169	P63241-2	IF5A1		P63241-2|IF5A1_HUMAN
170	P29966	MARCS		P29966|MARCS_HUMAN
171	P30041	PRDX6		P30041|PRDX6_HUMAN
172	P68036-3	UB2L3		P68036-3|UB2L3_HUMAN
173	P01621	KV303		P01621|KV303_HUMAN
174	P01622	KV304		P01622|KV304_HUMAN
175	P01620	KV302		P01620|KV302_HUMAN
176	P30048-2	PRDX3		P30048-2|PRDX3_HUMAN
177	P68104	EF1A1		P68104|EF1A1_HUMAN
178	P30086	PEBP1		P30086|PEBP1_HUMAN
179	P31942-2	HNRH3		P31942-2|HNRH3_HUMAN
180	P31949	S10AB		P31949|S10AB_HUMAN
181	P68431	H31		P68431|H31_HUMAN
182	P34096	RNAS4		P34096|RNAS4_HUMAN
183	P35542	SAA4		P35542|SAA4_HUMAN
184	P01699	LV101		P01699|LV101_HUMAN
185	A0A075B6I8	IGLV1-47		tr|A0A075B6I8|A0A075B6I8_HUMAN
186	A0A075B6I2	IGLV6-57		tr|A0A075B6I2|A0A075B6I2_HUMAN
187	P06317	LV603		P06317|LV603_HUMAN
188	P35754	GLRX1		P35754|GLRX1_HUMAN
189	P35858-2	IGFALS		P35858-2|ALS_HUMAN
190	P37108	SRP14		P37108|SRP14_HUMAN
191	P37802-2	TAGL2		P37802-2|TAGL2_HUMAN
192	P69891	HBG1		P69891|HBG1_HUMAN
193	P68871	HBB		P68871|HBB_HUMAN
194	P02042	HBD		P02042|HBD_HUMAN
195	P43652	AFAM		P43652|AFAM_HUMAN
196	P01781	HV320		P01781|HV320_HUMAN
197	P01768	HV307		P01768|HV307_HUMAN
198	P01767	HV306		P01767|HV306_HUMAN
199	P01763	HV302		P01763|HV302_HUMAN
200	P01762	HV301		P01762|HV301_HUMAN
201	A0A075B6Q5	IGHV3-64		tr|A0A075B6Q5|A0A075B6Q5_HUMAN
202	A0A075B7D8	IGHV3OR15-7		tr|A0A075B7D8|A0A075B7D8_HUMAN
203	P01776	IGHV3-23		P01776|HV315_HUMAN
204	A0A075B7E8	IGHV3OR16-13		tr|A0A075B7E8|A0A075B7E8_HUMAN
205	P01772	HV311		P01772|HV311_HUMAN
206	P01773	HV312		P01773|HV312_HUMAN
207	P01769			P01769|HV308_HUMAN
208	P47972			P47972|NPTX2_HUMAN
209	P49913			P49913|CAMP_HUMAN
210	P01834			P01834|IGKC_HUMAN
211	P51884			P51884|LUM_HUMAN
212	P69905			P69905|HBA_HUMAN
213	P51888			P51888|PRELP_HUMAN
214	P01859			P01859|IGHG2_HUMAN
215	P61769			P61769|B2MG_HUMAN
216	P62805			P62805|H4_HUMAN
217	P01871-2			P01871-2|IGHM_HUMAN
218	P78509-2			P78509-2|RELN_HUMAN
219	P78324			P78324|SHPS1_HUMAN
220	P80188-2			P80188-2|NGAL_HUMAN
221	P01876			P01876|IGHA1_HUMAN
222	A0A075B6N7			tr|A0A075B6N7|A0A075B6N7_HUMAN
223	P99999			P99999|CYC_HUMAN
224	Q01459			Q01459|DIAC_HUMAN
225	Q04756			Q04756|HGFA_HUMAN
226	Q12841-2			Q12841-2|FSTL1_HUMAN
227	P02144			P02144|MYG_HUMAN
228	P78417			P78417|GSTO1_HUMAN
229	Q13093			Q13093|PAFA_HUMAN
230	Q13332-2			Q13332-2|PTPRS_HUMAN
231	Q13790			Q13790|APOF_HUMAN
232	Q13813-2			Q13813-2|SPTN1_HUMAN
233	P80108			P80108|PHLD_HUMAN
234	Q14314			Q14314|FGL2_HUMAN
235	P80723			P80723|BASP1_HUMAN
236	Q14520-2			Q14520-2|HABP2_HUMAN
237	P02647			P02647|APOA1_HUMAN
238	Q14767			Q14767|LTBP2_HUMAN
239	Q14956-2			Q14956-2|GPNMB_HUMAN
240	P01625			P01625|KV402_HUMAN
241	Q15113			Q15113|PCOC1_HUMAN
242	P98160			P98160|PGBM_HUMAN
243	Q15223-2			Q15223-2|PVRL1_HUMAN
244	Q01082-2			Q01082-2|SPTB2_HUMAN
245	Q15818			Q15818|NPTX1_HUMAN
246	Q01105-2			Q01105-2|SET_HUMAN
247	Q16270-2			Q16270-2|IBP7_HUMAN
248	Q01130-2			Q01130-2|SRSF2_HUMAN
249	Q16849-2			Q16849-2|PTPRN_HUMAN
250	Q5FWE3-3			Q5FWE3-3|PRRT3_HUMAN
251	Q5KU26			Q5KU26|COL12_HUMAN
252	Q6EMK4			Q6EMK4|VASN_HUMAN
253	Q6IBS0			Q6IBS0|TWF2_HUMAN
254	Q6NW40			Q6NW40|RGMB_HUMAN
255	Q01518			Q01518|CAP1_HUMAN
256	Q01518-2			Q01518-2|CAP1_HUMAN
257	P02649			P02649|APOE_HUMAN
258	Q6UX06			Q6UX06|OLFM4_HUMAN
259	Q8N114-2			Q8N114-2|SHSA5_HUMAN
260	Q8N3J6-2			Q8N3J6-2|CADM2_HUMAN
261	Q8NFZ8			Q8NFZ8|CADM4_HUMAN
262	Q8TAG5-2			Q8TAG5-2|VTM2A_HUMAN
263	Q8TEU8			Q8TEU8|WFKN2_HUMAN
264	Q8WVN6			Q8WVN6|SCTM1_HUMAN
265	Q92522			Q92522|H1X_HUMAN
266	Q92765			Q92765|SFRP3_HUMAN
267	Q92820|			Q92820|GGH_HUMAN
268	P02652			P02652|APOA2_HUMAN
269	Q92882			Q92882|OSTF1_HUMAN
270	Q969P0-3			Q969P0-3|IGSF8_HUMAN
271	Q01995			Q01995|TAGL_HUMAN
272	Q96AP7			Q96AP7|ESAM_HUMAN
273	Q96PX8			Q96PX8|SLIK1_HUMAN
274	P02654			P02654|APOC1_HUMAN
275	Q02246			Q02246|CNTN2_HUMAN
276	Q96S96			Q96S96|PEBP4_HUMAN
277	Q02818			Q02818|NUCB1_HUMAN
278	Q99969			Q99969|RARR2_HUMAN
279	P02671			P02671|FIBA_HUMAN
280	Q9BQT9-2			Q9BQT9-2|CSTN3_HUMAN
281	Q9H1Z8			Q9H1Z8|AUGN_HUMAN
282	Q9H299			Q9H299|SH3L3_HUMAN
283	Q9H8L6			Q9H8L6|MMRN2_HUMAN
284	Q06033-2			Q06033-2|ITIH3_HUMAN
285	Q9HCU4			Q9HCU4|CELR2_HUMAN
286	Q9NQ79-2			Q9NQ79-2|CRAC1_HUMAN
287	Q9NZC2-2			Q9NZC2-2|TREM2_HUMAN
288	Q9UBR2			Q9UBR2|CATZ_HUMAN
289	Q9UBX5			Q9UBX5|FBLN5_HUMAN
290	Q9UHI8			Q9UHI8|ATS1_HUMAN
291	Q9UNN8			Q9UNN8|EPCR_HUMAN
292	Q9UPU3			Q9UPU3|SORC3_HUMAN
293	Q06323			Q06323|PSME1_HUMAN
294	Q9Y5Y7			Q9Y5Y7|LYVE1_HUMAN
295	Q9Y617-2			Q9Y617-2|SERC_HUMAN
296	Q9Y6R7			Q9Y6R7|FCGBP_HUMAN
297	P02675			P02675|FIBB_HUMAN
298	Q06481-2			Q06481-2|APLP2_HUMAN
299	Q06830			Q06830|PRDX1_HUMAN
300	A0A075B6H9			tr|A0A075B6H9|A0A075B6H9_HUMAN
301	A0A075B6I0			tr|A0A075B6I0|A0A075B6I0_HUMAN
302	A0A075B6J9			tr|A0A075B6J9|A0A075B6J9_HUMAN
303	A0A075B6R2			tr|A0A075B6R2|A0A075B6R2_HUMAN
304	A0A075B6R9			tr|A0A075B6R9|A0A075B6R9_HUMAN
305	P02679-2			P02679-2|FIBG_HUMAN
306	Q08380			Q08380|LG3BP_HUMAN
307	Q08629			Q08629|TICN1_HUMAN
308	P02741			P02741|CRP_HUMAN
309	Q10588			Q10588|BST1_HUMAN
310	P02745			P02745|C1QA_HUMAN
311	P02746			P02746|C1QB_HUMAN
312	Q12805-2			Q12805-2|FBLN3_HUMAN
313	Q8WZ42-11			DECOY1_Q8WZ42-11|TITIN_HUMAN
314	P02748			P02748|CO9_HUMAN
315	P02749			P02749|APOH_HUMAN
316	Q12860			Q12860|CNTN1_HUMAN
317	Q12907			Q12907|LMAN2_HUMAN
318	Q13231-3			Q13231-3|CHIT1_HUMAN
319	Q13449			Q13449|LSAMP_HUMAN
320	Q13740-2			Q13740-2|CD166_HUMAN
321	A6NI72			A6NI72|NCF1B_HUMAN
322	P02751			P02751|FINC_HUMAN
323	Q13822-3			Q13822-3|ENPP2_HUMAN
324	B9A064			B9A064|IGLL5_HUMAN
325	P0CG05			P0CG05|LAC2_HUMAN
326	A0M8Q6			A0M8Q6|LAC7_HUMAN
327	Q14019			Q14019|COTL1_HUMAN
328	O00391			O00391|QSOX1_HUMAN
329	Q14103-2			Q14103-2|HNRPD_HUMAN
330	Q14118			Q14118|DAG1_HUMAN
331	O00468-3			O00468-3|AGRIN_HUMAN
332	Q14515			Q14515|SPRL1_HUMAN
333	O00533-2			O00533-2|CHL1_HUMAN
334	O00533			O00533|CHL1_HUMAN
335	O00584			O00584|RNT2_HUMAN
336	O00764			O00764|PDXK_HUMAN
337	O14594			O14594|NCAN_HUMAN
338	O14773			O14773|TPP1_HUMAN
339	Q14624			Q14624|ITIH4_HUMAN
340	O14791-2			O14791-2|APOL1_HUMAN
341	O14818			O14818|PSA7_HUMAN
342	O14950			O14950|ML12B_HUMAN
343	O15031			O15031|PLXB2_HUMAN
344	O15143			O15143|ARC1B_HUMAN
345	O15144			O15144|ARPC2_HUMAN
346	O15145			O15145|ARPC3_HUMAN
347	O15204			O15204|ADEC1_HUMAN
348	Q14847-2			Q14847-2|LASP1_HUMAN
349	O15394			O15394|NCAM2_HUMAN
350	Q15080			Q15080|NCF4_HUMAN
351	O15511			O15511|ARPC5_HUMAN
352	O43405-2			O43405-2|COCH_HUMAN
353	Q15582			Q15582|BGH3_HUMAN
354	O43493-2			O43493-2|TGON2_HUMAN
355	O43866			O43866|CD5L_HUMAN
356	Q15904			Q15904|VAS1_HUMAN
357	O60234			O60234|GMFG_HUMAN
358	Q16555-2			Q16555-2|DPYL2_HUMAN
359	Q16610			Q16610|ECM1_HUMAN
360	Q16769			Q16769|QPCT_HUMAN
361	O60814			O60814|H2B1K_HUMAN
362	P06899			P06899|H2B1J_HUMAN
363	P02760			P02760|AMBP_HUMAN
364	Q16777			Q16777|H2A2C_HUMAN
365	Q8IUE6			Q8IUE6|H2A2B_HUMAN
366	O75015			O75015|FCG3B_HUMAN
367	O75083			O75083|WDR1_HUMAN
368	O75131			O75131|CPNE3_HUMAN
369	O75144-2			O75144-2|ICOSL_HUMAN
370	O75326-2			O75326-2|SEM7A_HUMAN
371	Q16851-2			Q16851-2|UGPA_HUMAN
372	P02768			P02768|ALBU_HUMAN
373	Q24JP5-2			Q24JP5-2|T132A_HUMAN
374	O75367-2			O75367-2|H2AY_HUMAN
375	Q53EL9-2			Q53EL9-2|SEZ6_HUMAN
376	Q6GTX8-2			Q6GTX8-2|LAIR1_HUMAN
377	O75636-2			O75636-2|FCN3_HUMAN
378	Q6P4A8			Q6P4A8|PLBL1_HUMAN
379	O75874			O75874|IDHC_HUMAN
380	Q6UX71			Q6UX71|PXDC2_HUMAN
381	O94856-10			O94856-10|NFASC_HUMAN
382	Q6UX73-2			Q6UX73-2|CP089_HUMAN
383	Q6UXB8			Q6UXB8|PI16_HUMAN
384	Q6UXD5-2			Q6UXD5-2|SE6L2_HUMAN
385	Q9BYH1-5			Q9BYH1-5|SE6L1_HUMAN
386	O94985-2			O94985-2|CSTN1_HUMAN
387	O95445			O95445|APOM_HUMAN
388	Q7Z3B1			Q7Z3B1|NEGR1_HUMAN
389	P00338-3			P00338-3|LDHA_HUMAN
390	Q7Z7M0			Q7Z7M0|MEGF8_HUMAN
391	Q86UD1			Q86UD1|OAF_HUMAN
392	P00441			P00441|SODC_HUMAN
393	P02787			P02787|TRFE_HUMAN
394	Q86UX2-3			Q86UX2-3|ITIH5_HUMAN
395	Q86UX7-2			Q86UX7-2|URP2_HUMAN
396	Q86VB7-2			Q86VB7-2|C163A_HUMAN
397	P00450			P00450|CERU_HUMAN
398	Q8N126-2			Q8N126-2|CADM3_HUMAN
399	P02788-2			P02788-2|TRFL_HUMAN
400	Q8N6C8-3			Q8N6C8-3|LIRA3_HUMAN
401	P02790			P02790|HEMO_HUMAN
402	Q8NBJ4-2			Q8NBJ4-2|GOLM1_HUMAN
403	Q8TCZ2-2			Q8TCZ2-2|C99L2_HUMAN
404	P03952			P03952|KLKB1_HUMAN
405	P04003			P04003|C4BPA_HUMAN
406	Q8WXD2			Q8WXD2|SCG3_HUMAN
407	Q8WXD2-2			Q8WXD2-2|SCG3_HUMAN
408	P04004			P04004|VTNC_HUMAN
409	P04083			P04083|ANXA1_HUMAN
410	Q8WZ42-12			Q8WZ42-12|TITIN_HUMAN
411	P04114			P04114|APOB_HUMAN
412	P00491			P00491|PNPH_HUMAN
413	P00558			P00558|PGK1_HUMAN
414	P00734			P00734|THRB_HUMAN
415	Q92520			Q92520|FAM3C_HUMAN
416	Q92563			Q92563|TICN2_HUMAN
417	P00736			P00736|C1R_HUMAN
418	Q92823-2			Q92823-2|NRCAM_HUMAN
419	P04156-2			P04156-2|PRIO_HUMAN
420	Q92859-2			Q92859-2|NEO1_HUMAN
421	P04180			P04180|LCAT_HUMAN
422	Q92876			Q92876|KLK6_HUMAN
423	Q92932-2			Q92932-2|PTPR2_HUMAN
424	P04217			P04217|A1BG_HUMAN
425	Q92954-2			Q92954-2|PRG4_HUMAN
426	Q96C19			Q96C19|EFHD2_HUMAN
427	P04275			P04275|VWF_HUMAN
428	Q96CX2			Q96CX2|KCD12_HUMAN
429	Q96FW1			Q96FW1|OTUB1_HUMAN
430	Q96GW7			Q96GW7|PGCB_HUMAN
431	Q96IY4			Q96IY4|CBPB2_HUMAN
432	Q96KN2			Q96KN2|CNDP1_HUMAN
433	P04406			P04406|G3P_HUMAN
434	Q96PD5-2			Q96PD5-2|PGRP2_HUMAN
435	Q99435-2			Q99435-2|NELL2_HUMAN
436	P04438			P04438|HV208_HUMAN
437	Q99439			Q99439|CNN2_HUMAN
438	Q99497			Q99497|PARK7_HUMAN
439	Q99536			Q99536|VAT1_HUMAN
440	Q99674-4			Q99674-4|CGRE1_HUMAN
441	Q9BRK5-3			Q9BRK5-3|CAB45_HUMAN
442	Q9BTY2			Q9BTY2|FUCO2_HUMAN
443	Q9BY67-2			Q9BY67-2|CADM1_HUMAN
444	Q9C0A0-2			Q9C0A0-2|CNTP4_HUMAN
445	Q9NS98			Q9NS98|SEM3G_HUMAN
446	Q9NT99			Q9NT99|LRC4B_HUMAN
447	Q9NUQ9			Q9NUQ9|FA49B_HUMAN
448	P05089-2			P05089-2|ARGI1_HUMAN
449	P05090			P05090|APOD_HUMAN
450	P05107			P05107|ITB2_HUMAN
451	Q9NX62			Q9NX62|IMPA3_HUMAN
452	P05155-2			P05155-2|IC1_HUMAN
453	Q9NZK5			Q9NZK5|CECR1_HUMAN
454	Q9NZP8			Q9NZP8|C1RL_HUMAN
455	Q9P0K1-2			Q9P0K1-2|ADA22_HUMAN
456	P05156			P05156|CFAI_HUMAN
457	Q9P121-2			Q9P121-2|NTRI_HUMAN
458	Q14982-2			Q14982-2|OPCM_HUMAN
459	P05164-2			P05164-2|PERM_HUMAN
460	Q9P2S2			Q9P2S2|NRX2A_HUMAN
461	P05231			P05231|IL6_HUMAN
462	P05362			P05362|ICAM1_HUMAN
463	Q9UBP4			Q9UBP4|DKK3_HUMAN
464	P05408-2			P05408-2|7B2_HUMAN
465	Q9UBW5			Q9UBW5|BIN2_HUMAN
466	P05546			P05546|HEP2_HUMAN
467	Q9UGM5-2			Q9UGM5-2|FETUB_HUMAN
468	P05937			P05937|CALB1_HUMAN
469	Q9UHG2			Q9UHG2|PCSK1_HUMAN
470	Q9UJJ9			Q9UJJ9|GNPTG_HUMAN
471	Q9UJU6-2			Q9UJU6-2|DBNL_HUMAN
472	Q9UL46			Q9UL46|PSME2_HUMAN
473	P06396			P06396|GELS_HUMAN
474	Q9ULB1-2			Q9ULB1-2|NRX1A_HUMAN
475	Q9Y4C0-4			Q9Y4C0-4|NRX3A_HUMAN
476	Q9HDB5-2			Q9HDB5-2|NRX3B_HUMAN
477	Q9ULF5			Q9ULF5|S39AA_HUMAN
478	Q9ULV4-2			Q9ULV4-2|COR1C_HUMAN
479	P06733			P06733|ENOA_HUMAN
480	P09104			P09104|ENOG_HUMAN
481	Q9ULZ3-2			Q9ULZ3-2|ASC_HUMAN
482	Q9UM07			Q9UM07|PADI4_HUMAN
483	Q9UMF0			Q9UMF0|ICAM5_HUMAN
484	Q9Y279-2			Q9Y279-2|VSIG4_HUMAN
485	Q9Y2T3-3			Q9Y2T3-3|GUAD_HUMAN
486	P06737-2			P06737-2|PYGL_HUMAN
487	Q9Y490			Q9Y490|TLN1_HUMAN
488	Q9Y646			Q9Y646|CBPQ_HUMAN
489	P06744N			P06744|G6PI_HUMAN
490	A0A075B6J0			tr|A0A075B6J0|A0A075B6J0_HUMAN
491	A0A075B6K3			tr|A0A075B6K3|A0A075B6K3_HUMAN
492	A0A075B6K1			tr|A0A075B6K1|A0A075B6K1_HUMAN
493	A0A075B6K4			tr|A0A075B6K4|A0A075B6K4_HUMAN
494	A0A075B6J3			tr|A0A075B6J3|A0A075B6J3_HUMAN
495	A0A075B6P5			tr|A0A075B6P5|A0A075B6P5_HUMAN
496	A0A075B6S6			tr|A0A075B6S6|A0A075B6S6_HUMAN
497	A0A075B6S2			tr|A0A075B6S2|A0A075B6S2_HUMAN
498	A0A075B6S9			tr|A0A075B6S9|A0A075B6S9_HUMAN
499	P07108-2			P07108-2|ACBP_HUMAN
500	B4E1Z4			tr|B4E1Z4|B4E1Z4_HUMAN
501	P06681			P06681|CO2_HUMAN
502	P07195			P07195|LDHB_HUMAN
503	P07225			P07225|PROS_HUMAN
504	P07237			P07237|PDIA1_HUMAN
505	D6RF35			tr|D6RF35|D6RF35_HUMAN
506	P02774-3			P02774-3|VTDB_HUMAN
507	P07333			P07333|CSF1R_HUMAN
508	P07339			P07339|CATD_HUMAN
509	E9PR52			tr|E9PR52|E9PR52_HUMAN
510	P07358			P07358|CO8B_HUMAN
511	P07360			P07360|CO8G_HUMAN
512	P07437			P07437|TBB5_HUMAN
513	H0YDE5			tr|H0YDE5|H0YDE5_HUMAN
514	K7ER74			tr|K7ER74|K7ER74_HUMAN
515	P55056			P55056|APOC4_HUMAN
516	P07711			P07711|CATL1_HUMAN
517	P07737			P07737|PROF1_HUMAN
518	P07858			P07858|CATB_HUMAN
519	U3KPS2			tr|U3KPS2|U3KPS2_HUMAN
520	A6NJ16			A6NJ16|IV4F8_HUMAN
521	A6NLU5			A6NLU5|VTM2B_HUMAN
522	P31997			P31997|CEAM8_HUMAN
523	P53999			P53999|TCP4_HUMAN
524	P07900-2			P07900-2|HS90A_HUMAN
525	P08238			P08238|HS90B_HUMAN
526	P58546			P58546|MTPN_HUMAN
527	Q8IWU5-2			Q8IWU5-2|SULF2_HUMAN
528	P25789-2			P25789-2|PSA4_HUMAN
529	P26927			P26927|HGFL_HUMAN
530	P07996			P07996|TSP1_HUMAN
531	P01596			P01596|KV104_HUMAN
532	P04211			P04211|LV001_HUMAN
533	Q9H4G4			Q9H4G4|GAPR1_HUMAN
534	A0A075B6I9			tr|A0A075B6I9|A0A075B6I9_HUMAN
535	P04066			P04066|FUCO_HUMAN
536	P84095			P84095|RHOG_HUMAN
537	P17931			P17931|LEG3_HUMAN
538	P60842			P60842|IF4A1_HUMAN
539	P08107			P08107|HSP71_HUMAN
540	P62873-2			P62873-2|GBB1_HUMAN
541	Q9GZM5			Q9GZM5|YIPF3_HUMAN
542	Q5T848			Q5T848|GP158_HUMAN
543	P17936-2			P17936-2|IBP3_HUMAN
544	P01780			P01780|HV319_HUMAN
545	Q969T9			Q969T9|WBP2_HUMAN
546	P49454			DECOY2_P49454|CENPF_HUMAN
547	P01624			P01624|KV306_HUMAN
548	P04207			P04207|KV308_HUMAN
549	P14151-2			P14151-2|LYAM1_HUMAN
550	A0A075B6J8			tr|A0A075B6J8|A0A075B6J8_HUMAN
551	A0A075B6J5			tr|A0A075B6J5|A0A075B6J5_HUMAN
552	P31943			P31943|HNRH1_HUMAN
553	P04264			P04264|K2C1_HUMAN
554	P08133-2			P08133-2|ANXA6_HUMAN
555	P08253-2			P08253-2|MMP2_HUMAN
556	Q9NQX5			Q9NQX5|NPDC1_HUMAN
557	P08294			P08294|SODE_HUMAN
558	P08571			P08571|CD14_HUMAN
559	P55786-2			P55786-2|PSA_HUMAN
560	Q9NPR2-2			Q9NPR2-2|SEM4B_HUMAN
561	Q8N8K9-3			Q8N8K9-3|K1958_HUMAN
562	Q13508-2			Q13508-2|NAR3_HUMAN
563	O95967|			O95967|FBLN4_HUMAN
564	Q05315			Q05315|LEG10_HUMAN
565	P08603			P08603|CFAH_HUMAN
566	Q02985-2			Q02985-2|FHR3_HUMAN
567	P36980-2			P36980-2|FHR2_HUMAN
568	P49720			P49720|PSB3_HUMAN
569	P55795			P55795|HNRH2_HUMAN
570	A0A075B6J7			tr|A0A075B6J7|A0A075B6J7_HUMAN
571	P08637			P08637|FCG3A_HUMAN
572	P08670			P08670|VIME_HUMAN
573	P14136-2			P14136-2|GFAP_HUMAN
574	P05787-2			P05787-2|K2C8_HUMAN
575	O43790			O43790|KRT86_HUMAN
576	P08697			P08697|A2AP_HUMAN
577	P09211			P09211|GSTP1_HUMAN
578	P09382			P09382|LEG1_HUMAN
579	P09429			P09429|HMGB1_HUMAN
580	P09467			P09467|F16P1_HUMAN
581	P09603			P09603|CSF1_HUMAN
582	P09871			P09871|C1S_HUMAN
583	P09936			P09936|UCHL1_HUMAN
584	P09960			P09960|LKHA4_HUMAN
585	P09972			P09972|ALDOC_HUMAN
586	P0C0L4			P0C0L4|CO4A_HUMAN
587	P0C0L5			P0C0L5|CO4B_HUMAN
588	P0DJI9			P0DJI9|SAA2_HUMAN
589	P0DJI8			P0DJI8|SAA1_HUMAN
590	P10451-5			P10451-5|OSTP_HUMAN
591	P10599			P10599|THIO_HUMAN
592	P10645			P10645|CMGA_HUMAN
593	P10909-3			P10909-3|CLUS_HUMAN
594	P11021			P11021|GRP78_HUMAN
595	P11137-3			P11137-3|MTAP2_HUMAN
596	P11413-2			P11413-2|G6PD_HUMAN
597	P12111-2			P12111-2|CO6A3_HUMAN
598	P12277			P12277|KCRB_HUMAN
599	P12429|			P12429|ANXA3_HUMAN
600	P12814-3			P12814-3|ACTN1_HUMAN
601	O43707			O43707|ACTN4_HUMAN
602	P13473-2			P13473-2|LAMP2_HUMAN
603	P13489			P13489|RINI_HUMAN
604	P13521			P13521|SCG2_HUMAN
605	P13591			P13591|NCAM1_HUMAN
606	P13591-1			P13591-1|NCAM1_HUMAN
607	P13611-2			P13611-2|CSPG2_HUMAN
608	P13746-2			P13746-2|1A11_HUMAN
609	P05534			P05534|1A24_HUMAN
610	P18462			P18462|1A25_HUMAN
611	P01892			P01892|1A02_HUMAN
612	P13796			P13796|PLSL_HUMAN
613	P14314-2			P14314-2|GLU2B_HUMAN
614	P14550			P14550|AK1A1_HUMAN
615	P14618-2			P14618-2|KPYM_HUMAN
616	P14618			P14618|KPYM_HUMAN
617	P14625			P14625|ENPL_HUMAN
618	P15153			P15153|RAC2_HUMAN
619	P15169			P15169|CBPN_HUMAN
620	P15291-2			P15291-2|B4GT1_HUMAN
621	P15586-2			P15586-2|GNS_HUMAN
622	P15814			P15814|IGLL1_HUMAN
623	P80748			P80748|LV302_HUMAN
624	P16035			P16035|TIMP2_HUMAN
625	P16070-10			P16070-10|CD44_HUMAN
626	P16152			P16152|CBR1_HUMAN
627	P16401			P16401|H15_HUMAN
628	P16403			P16403|H12_HUMAN
629	P16870-2			P16870-2|CBPE_HUMAN
630	P16949-2			P16949-2|STMN1_HUMAN
631	P17174			P17174|AATC_HUMAN
632	P17213			P17213|BPI_HUMAN
633	P17900			P17900|SAP3_HUMAN
634	P18065			P18065|IBP2_HUMAN
635	P18206-2			P18206-2|VINC_HUMAN
636	P18669			P18669|PGAM1_HUMAN
637	P19021-3			P19021-3|AMD_HUMAN
638	P19022			P19022|CADH2_HUMAN
639	P19320			P19320|VCAM1_HUMAN
640	P12259			P12259|FA5_HUMAN
641	P19338			P19338|NUCL_HUMAN
642	P19823			P19823|ITIH2_HUMAN
643	P19827			P19827|ITIH1_HUMAN
644	P19878-2			P19878-2|NCF2_HUMAN
645	P19971-2			P19971-2|TYPH_HUMAN
646	P20062-2			P20062-2|TCO2_HUMAN
647	P20472			P20472|PRVA_HUMAN
648	P20700			P20700|LMNB1_HUMAN
649	P20774			P20774|MIME_HUMAN
650	P21333-2			P21333-2|FLNA_HUMAN
651	P22061-2			P22061-2|PIMT_HUMAN
652	P22105-3			P22105-3|TENX_HUMAN
653	P22314-2			P22314-2|UBA1_HUMAN
654	P22352			P22352|GPX3_HUMAN
655	P22626-2			P22626-2|ROA2_HUMAN
656	P09651-2			P09651-2|ROA1_HUMAN
657	P51991-2			P51991-2|ROA3_HUMAN
658	P22897			P22897|MRC1_HUMAN
659	P23083			P23083|HV103_HUMAN
660	P01742			P01742|HV101_HUMAN
661	P23142			P23142|FBLN1_HUMAN
662	P23142-4			P23142-4|FBLN1_HUMAN
663	P23381			P23381|SYWC_HUMAN
664	P23468-4			P23468-4|PTPRD_HUMAN
665	P23471-2			P23471-2|PTPRZ_HUMAN
666	P23528			P23528|COF1_HUMAN
667	P24592			P24592|IBP6_HUMAN
668	P25311			P25311|ZA2G_HUMAN
669	P26038			P26038|MOES_HUMAN
670	P26583			P26583|HMGB2_HUMAN
671	P26599-2			P26599-2|PTBP1_HUMAN
672	P26992			P26992|CNTFR_HUMAN
673	P27169			P27169|PON1_HUMAN
674	P27482			P27482|CALL3_HUMAN
675	P27695			P27695|APEX1_HUMAN
676	P27797			P27797|CALR_HUMAN
677	P27930			P27930|IL1R2_HUMAN
678	P28676			P28676|GRAN_HUMAN
679	P28838-2			P28838-2|AMPL_HUMAN
680	P29350-3			P29350-3|PTN6_HUMAN
681	P29401-2			P29401-2|TKT_HUMAN
682	P30043			P30043|BLVRB_HUMAN
683	P30044-2			P30044-2|PRDX5_HUMAN
684	P30046			P30046|DOPD_HUMAN
685	P30101			P30101|PDIA3_HUMAN
686	P30530-2			P30530-2|UFO_HUMAN
687	P30740			P30740|ILEU_HUMAN
688	P31146			P31146|COR1A_HUMAN
689	P32004-2			P32004-2|L1CAM_HUMAN
690	P32119			P32119|PRDX2_HUMAN
691	P32455			P32455|GBP1_HUMAN
692	P33151			P33151|CADH5_HUMAN
693	P33908			P33908|MA1A1_HUMAN
694	P35318			P35318|ADML_HUMAN
695	P35579			P35579|MYH9_HUMAN
696	P36222			P36222|CH3L1_HUMAN
697	P36871			P36871|PGM1_HUMAN
698	P36955			P36955|PEDF_HUMAN
699	P37837			P37837|TALDO_HUMAN
700	P37840-2			P37840-2|SYUA_HUMAN
701	P39060-1			P39060-1|COIA1_HUMAN
702	P40121			P40121|CAPG_HUMAN
703	P40189			P40189|IL6RB_HUMAN
704	P40199			P40199|CEAM6_HUMAN
705	P40925-3			P40925-3|MDHC_HUMAN
706	P41218			P41218|MNDA_HUMAN
707	P41222			P41222|PTGDS_HUMAN
708	P43121			P43121|MUC18_HUMAN
709	P43251-2			P43251-2|BTD_HUMAN
710	P43490			P43490|NAMPT_HUMAN
711	P46940			P46940|IQGA1_HUMAN
712	P46976-2			P46976-2|GLYG_HUMAN
713	P47756-2			P47756-2|CAPZB_HUMAN
714	P49908			P49908|SEPP1_HUMAN
715	P50395			P50395|GDIB_HUMAN
716	P31150			P31150|GDIA_HUMAN
717	P50552			P50552|VASP_HUMAN
718	P51149			P51149|RAB7A_HUMAN
719	P51693-2			P51693-2|APLP1_HUMAN
720	K7EMN4			tr|K7EMN4|K7EMN4_HUMAN
721	P51858			P51858|HDGF_HUMAN
722	P52209-2			P52209-2|6PGD_HUMAN
723	P52565			P52565|GDIR1_HUMAN
724	P52566			P52566|GDIR2_HUMAN
725	P52790			P52790|HXK3_HUMAN
726	P52907			P52907|CAZA1_HUMAN
727	P53634			P53634|CATC_HUMAN
728	P54289-2			P54289-2|CA2D1_HUMAN
729	P54764			P54764|EPHA4_HUMAN

## Sheet: Perseus
Significant	#NAME?	Difference	Protein	Symbol color	Symbol type	Symbol size	Show label	BM01_SI	BM02_SI	BM03_SI	BM04_SI	BM05_SI	BM06_SI	BM07_SI	BM08_SI	BM09_SI	BM10_SI	Encephalitis01_SI	Encephalitis02_SI	Encephalitis03_SI	Encephalitis04_SI	Encephalitis05_SI	Encephalitis06_SI	Encephalitis07_SI	Encephalitis08_SI	Encephalitis09_SI	Encephalitis10_SI	Non infected01_SI	Non infected02_SI	Non infected03_SI	Non infected04_SI	Non infected05_SI	TBM01_SI	TBM02_SI	TBM03_SI	TBM04_SI	TBM05_SI	TBM06_SI	TBM07_SI	TBM08_SI	TBM09_SI	TBM10_SI	TBM11_SI	TBM12_SI	TBM13_SI	TBM14_SI	TBM15_SI	TBM16_SI	TBM17_SI
+	3.7541	-4.38371	sp|O00299|CLIC1_HUMAN	Color2 [A=255, R=0, G=0, B=0]	1	4		-20.8072	-19.8612	-21.6353	-20.3124	-23.3079	-22.0581	-19.7425	-25.4324	-20.6855	-23.0147	-20.6027	-22.116	-28.2204	-24.6787	-22.0233	-28.7887	-22.4745	-24.7267	-35.0509	-25.8308	-30.3621	-22.4389	-21.6697	-24.6589	-23.8817	-32.1266	-26.6862	-23.5109	-24.8531	-29.2574	-27.2816	-28.7181	-25.5768	-27.0704	-26.1641	-24.7741	-28.8767	-28.5896	-22.6494	-28.7842	-24.92	-27.0086
	0.216988	0.474439	sp|O14498|ISLR_HUMAN	Color2 [A=255, R=0, G=0, B=0]	1	4		-23.1419	-26.3292	-24.0454	-26.4025	-23.7648	-27.4077	-30.0061	-26.0027	-25.2658	-23.1413	-23.7888	-22.4544	-27.0485	-23.9187	-29.1262	-22.5754	-19.1043	-19.4375	-25.0404	-23.1831	-24.3551	-25.1016	-30.1813	-22.9969	-24.9155	-24.1292	-27.3715	-28.7255	-26.7961	-25.4015	-25.2995	-24.1081	-25.2242	-22.421	-27.9743	-24.099	-23.8399	-26.3206	-30.1873	-25.0802	-26.2803	-22.505
	1.06118	1.55176	sp|O15240|VGF_HUMAN	Color2 [A=255, R=0, G=0, B=0]	1	4		-24.352	-21.232	-26.0154	-22.7335	-22.725	-25.4334	-25.6618	-22.5845	-21.518	-21.8334	-17.5283	-19.3275	-20.3105	-23.116	-21.5709	-18.9244	-21.6447	-22.8861	-26.3004	-20.2607	-20.4986	-18.1492	-22.7274	-18.8543	-19.1242	-22.0519	-24.6918	-24.2534	-28.7758	-21.8313	-26.6092	-22.714	-25.793	-20.0129	-22.8205	-18.2208	-21.3896	-24.8794	-23.7137	-21.6259	-20.5808	-20.1593
	0.565871	-0.973604	DECOY1_sp|Q7Z3U7-3|MON2_HUMAN	Color2 [A=255, R=0, G=0, B=0]	1	4		-26.4422	-26.2034	-22.64	-25.0131	-23.9905	-25.8708	-23.2578	-24.6387	-24.5718	-26.7571	-24.4478	-26.861	-27.4622	-27.4504	-25.6837	-23.5367	-25.0394	-19.926	-23.81	-26.8991	-29.4747	-30.2736	-29.0129	-22.6689	-25.7533	-26.3851	-25.6857	-23.8356	-23.3614	-31.6166	-24.0295	-24.9155	-31.3349	-25.0494	-25.3934	-24.8706	-23.7194	-28.069	-25.2709	-30.3583	-23.7867	-23.7805
	0.496946	0.714456	sp|O15354|GPR37_HUMAN	Color2 [A=255, R=0, G=0, B=0]	1	4		-26.7549	-29.8189	-23.169	-23.8548	-25.9794	-27.7664	-26.7417	-25.6709	-27.6733	-25.8015	-24.61	-24.7414	-26.4924	-28.3548	-22.709	-23.8951	-25.4105	-24.6607	-26.8208	-23.9833	-27.1029	-23.6343	-25.4461	-22.6977	-23.937	-24.493	-22.4694	-29.4653	-24.3104	-26.0772	-27.2511	-27.2843	-26.6429	-26.5045	-21.8919	-24.6183	-27.602	-27.4267	-24.2163	-27.9045	-25.7157	-29.6728
	0.475379	0.282898	DECOY1_sp|Q8TCU4-3|ALMS1_HUMAN	Color2 [A=255, R=0, G=0, B=0]	1	4		-25.2562	-26.4511	-26.846	-26.3245	-25.0984	-25.5899	-26.0494	-27.2036	-25.6647	-25.8184	-26.5328	-26.0394	-25.6268	-25.4846	-25.9247	-25.7598	-25.5972	-24.8929	-25.2945	-26.3245	-26.1969	-23.6021	-25.3489	-27.7274	-26.7484	-25.0098	-26.0494	-26.0594	-24.6724	-25.0147	-25.4778	-25.3801	-26.5469	-27.2103	-26.7897	-25.4379	-27.1815	-25.3345	-24.9385	-26.5827	-25.5188	-25.2363
	0.341916	-0.778833	sp|O15389|SIGL5_HUMAN	Color2 [A=255, R=0, G=0, B=0]	1	4		-21.8674	-23.8099	-29.8013	-26.0917	-22.4275	-26.7548	-23.9737	-23.4412	-23.0519	-22.505	-23.2738	-25.8156	-26.2192	-22.0332	-25.8064	-24.8035	-21.3221	-23.2109	-34.5416	-22.5885	-26.502	-21.9244	-26.5774	-30.4909	-27.3012	-27.118	-22.2391	-24.0042	-25.4351	-24.6283	-29.683	-22.853	-28.5024	-23.2491	-28.6077	-23.5361	-26.0035	-26.6083	-21.1076	-26.1129	-27.6593	-22.6589
	1.18271	1.27922	sp|O43505|B3GN1_HUMAN	Color2 [A=255, R=0, G=0, B=0]	1	4		-20.1883	-19.7174	-22.8099	-22.7274	-21.7756	-30.0659	-22.0519	-21.0645	-20.2956	-25.0294	-20.1883	-19.6806	-19.9172	-22.0025	-20.1259	-20.3105	-20.7224	-21.0425	-20.6423	-19.8612	-19.4257	-19.337	-21.9087	-20.3601	-20.2179	-21.0086	-22.2391	-24.4948	-22.09	-20.5464	-23.4297	-22.8639	-22.2391	-24.1134	-21.4586	-23.5258	-20.7967	-22.2535	-21.7993	-20.6879	-21.64	-19.8612
	0.341149	-0.713931	sp|O60241-2|BAI2_HUMAN	Color2 [A=255, R=0, G=0, B=0]	1	4		-28.5222	-25.479	-22.7428	-20.9032	-23.5413	-27.3182	-28.248	-25.3662	-31.7582	-26.9566	-26.2651	-29.152	-27.0149	-26.7411	-31.3429	-26.6494	-31.9516	-24.8468	-25.0727	-24.4679	-26.6708	-25.2535	-30.3897	-26.813	-26.7664	-24.2621	-24.2201	-24.9645	-29.9776	-28.4101	-29.8664	-28.3416	-21.7515	-25.8028	-23.5025	-23.6609	-29.7318	-26.8742	-29.6537	-28.5486	-25.4334	-22.5779
	0.310016	-0.658757	sp|O60664-2|PLIN3_HUMAN	Color2 [A=255, R=0, G=0, B=0]	1	4		-25.2374	-28.93	-29.7299	-22.6494	-26.1176	-22.1029	-25.9888	-22.3573	-22.1492	-21.3935	-23.834	-24.6801	-22.1246	-24.4905	-26.0821	-29.4742	-29.9457	-29.247	-24.4469	-24.6377	-25.1708	-24.0481	-23.1337	-26.5328	-20.5907	-27.3021	-23.149	-22.0354	-27.8824	-22.9419	-24.9145	-24.602	-27.1369	-27.1402	-20.0878	-26.811	-24.9361	-30.0187	-24.2897	-23.6389	-29.763	-23.8984
	0.0493195	0.148582	sp|O60883|ETBR2_HUMAN	Color2 [A=255, R=0, G=0, B=0]	1	4		-25.2507	-26.5817	-23.703	-33.1664	-23.9404	-23.8229	-26.7132	-23.8472	-21.8723	-29.4735	-31.1033	-27.1321	-28.9292	-24.4189	-23.2216	-22.8703	-27.8131	-24.9	-21.672	-21.7569	-24.6996	-24.2797	-28.8864	-22.6879	-22.412	-24.9219	-29.2058	-27.4571	-32.0637	-22.6249	-24.7567	-23.873	-24.2566	-27.8452	-30.2098	-23.6812	-24.8973	-27.1404	-26.0241	-27.7349	-30.255	-21.2454
	1.43015	-2.12639	sp|O75368|SH3L1_HUMAN	Color2 [A=255, R=0, G=0, B=0]	1	4		-19.8475	-19.5093	-21.6782	-20.3975	-20.7993	-21.2391	-21.7888	-21.7993	-21.4922	-20.9935	-20.5115	-19.4156	-21.8152	-20.1013	-22.6165	-19.542	-25.9382	-19.366	-26.6692	-22.5996	-27.1314	-22.0519	-26.4547	-26.643	-29.8811	-24.0811	-26.3475	-20.3332	-19.4359	-28.385	-28.9722	-22.1226	-21.0425	-21.2571	-22.6782	-20.9755	-21.7629	-20.9374	-20.055	-26.8311	-20.715	-22.3738
	1.41569	-2.0359	sp|O75563|SKAP2_HUMAN	Color2 [A=255, R=0, G=0, B=0]	1	4		-23.7088	-24.2361	-22.8099	-23.4363	-23.1831	-23.4829	-26.9631	-23.4806	-25.4062	-24.7291	-24.766	-26.7049	-27.3391	-26.6969	-25.4079	-23.4424	-25.8407	-21.576	-26.7362	-30.9432	-26.1642	-26.8084	-24.1466	-26.0989	-28.5556	-24.0666	-24.9805	-31.629	-26.235	-24.2071	-25.6649	-20.7294	-32.139	-25.0508	-24.2956	-27.3054	-24.699	-29.5618	-28.1535	-22.293	-24.9889	-26.8029
	2.88431	2.2408	sp|P55058|PLTP_HUMAN	Color2 [A=255, R=0, G=0, B=0]	1	4		-19.6806	-19.0597	-24.9201	-25.1532	-26.162	-22.5556	-23.1694	-18.0247	-19.1576	-25.0025	-17.3086	-18.4206	-19.6212	-19.2356	-22.64	-18.9607	-20.337	-18.9101	-19.5754	-20.0932	-20.4379	-18.2993	-22.5845	-19.6685	-18.7112	-21.055	-19.903	-21.9432	-18.8205	-21.6589	-21.5267	-18.5093	-20.2091	-20.7174	-19.2716	-21.9201	-19.7941	-18.8272	-20.3294	-20.44	-18.9101	-19.8889
	1.12284	-1.80546	sp|O75594|PGRP1_HUMAN	Color2 [A=255, R=0, G=0, B=0]	1	4		-25.8817	-28.1664	-21.2753	-21.7629	-19.8889	-21.4795	-26.2833	-26.3806	-22.3428	-21.8694	-21.4795	-25.0481	-19.1657	-28.6563	-24.7758	-26.488	-28.5417	-21.2744	-26.7038	-24.672	-27.5898	-26.9532	-28.5389	-24.3971	-28.649	-28.3335	-27.8992	-27.8749	-21.3977	-22.0389	-24.8191	-23.7382	-26.3754	-23.2723	-24.7086	-26.8965	-19.2529	-28.7587	-22.8867	-27.5285	-26.7665	-23.1208
	0.208879	0.219699	sp|O75882-2|ATRN_HUMAN	Color2 [A=255, R=0, G=0, B=0]	1	4		-24.4445	-25.5539	-24.4151	-25.2945	-25.827	-28.5392	-24.9247	-24.9064	-24.4611	-27.1686	-24.1003	-24.6957	-25.8014	-25.7847	-25.9339	-24.6127	-24.2584	-25.5539	-26.4249	-24.7274	-22.6782	-23.9502	-26.4119	-23.3169	-24.488	-26.2535	-26.375	-29.6732	-25.7274	-25.5827	-24.675	-24.6419	-25.8974	-24.1969	-25.09	-25.8184	-24.7722	-26.242	-25.5827	-24.9019	-26.0797	-26.1318
	0.0634133	0.153215	sp|O94772-2|LY6H_HUMAN	Color2 [A=255, R=0, G=0, B=0]	1	4		-28.2125	-26.8857	-21.9758	-24.6725	-26.1402	-24.4961	-22.1481	-23.0147	-23.6456	-29.644	-21.7425	-23.0025	-27.9657	-24.9277	-29.1697	-20.6119	-23.0645	-28.4518	-24.1449	-22.3746	-22.9548	-20.8805	-20.9914	-26.9705	-24.1559	-26.6361	-27.2799	-24.9913	-26.4321	-26.7186	-23.2508	-26.243	-23.6651	-26.2865	-23.0134	-23.6736	-24.0998	-29.8014	-28.5866	-25.9102	-24.0564	-24.8616
	0.381724	0.671242	sp|O94919|ENDD1_HUMAN	Color2 [A=255, R=0, G=0, B=0]	1	4		-26.0159	-25.4778	-27.8619	-32.2185	-24.1771	-27.8157	-29.1843	-26.3366	-24.2146	-24.5494	-24.2953	-25.8794	-25.9714	-25.3453	-27.8619	-25.164	-30.5308	-29.0012	-27.2578	-21.9161	-25.4055	-24.3644	-25.6494	-23.3474	-24.1398	-27.3693	-26.1538	-29.8798	-27.7704	-24.3898	-27.8751	-26.9948	-30.7219	-24.249	-25.2593	-28.4943	-24.335	-24.5247	-26.0902	-25.7681	-23.0382	-23.9019
	1.16536	1.89401	sp|O95158|NXPH4_HUMAN	Color2 [A=255, R=0, G=0, B=0]	1	4		-26.2891	-27.8404	-23.7556	-22.484	-22.2529	-29.1633	-28.9031	-27.5509	-30.9161	-27.2953	-28.2211	-26.3821	-27.5348	-28.4507	-27.5038	-24.3458	-27.4287	-28.4796	-24.7635	-23.722	-22.4627	-22.4216	-19.3766	-21.1865	-23.329	-24.1206	-24.9534	-24.3804	-22.7098	-21.5339	-27.1765	-27.3584	-18.0582	-27.6273	-25.7934	-27.3526	-22.7406	-25.0308	-19.0313	-24.8035	-25.3072	-22.5089
	0.676912	1.08435	sp|O95502|NPTXR_HUMAN	Color2 [A=255, R=0, G=0, B=0]	1	4		-24.0221	-21.5398	-21.728	-26.8565	-25.928	-24.726	-21.6928	-23.812	-23.4314	-26.1664	-20.4075	-20.0456	-22.0708	-24.7731	-21.4257	-19.488	-21.6353	-25.2249	-22.8421	-20.2882	-20.8099	-18.5981	-25.0849	-19.1831	-19.834	-22.9548	-23.9957	-23.6986	-26.7814	-23.2249	-29.157	-25.7847	-25.2341	-23.938	-24.0823	-19.9466	-22.8861	-24.6861	-24.8077	-23.4119	-26.8007	-19.9417
	0.275398	-0.570912	sp|P55072|TERA_HUMAN	Color2 [A=255, R=0, G=0, B=0]	1	4		-23.1707	-25.9261	-25.7763	-25.6119	-23.2958	-21.3116	-26.4778	-29.4902	-25.005	-24.4746	-24.0136	-28.3698	-29.5284	-27.3934	-28.9564	-26.3762	-19.962	-23.2591	-26.3788	-22.7167	-25.3133	-30.3243	-26.3873	-27.7813	-27.7979	-26.8467	-25.809	-26.6702	-26.973	-24.3981	-20.9952	-23.6181	-23.0112	-22.7328	-26.53	-25.4032	-26.0324	-24.9946	-22.0335	-23.6913	-29.609	-25.9736
	0.478973	0.440342	sp|P00746|CFAD_HUMAN	Color2 [A=255, R=0, G=0, B=0]	1	4		-20.6494	-20.5354	-25.6216	-20.9345	-24.0464	-21.442	-21.5754	-18.9681	-20.1745	-21.0519	-20.9696	-20.5136	-22.4544	-21.19	-22.7681	-19.2808	-21.8099	-21.1626	-20.6613	-22.29	-20.5531	-19.1325	-21.5709	-19.9995	-22.1763	-20.6447	-20.8639	-22.5936	-20.1441	-21.0394	-22.3049	-19.7941	-21.0487	-22.1969	-19.9504	-21.0208	-19.5981	-20.1325	-21.0965	-20.5845	-21.6977	-21.279
	0.886968	0.966956	sp|P00748|FA12_HUMAN	Color2 [A=255, R=0, G=0, B=0]	1	4		-22.8421	-20.8232	-26.1928	-21.6734	-29.351	-20.337	-21.3162	-20.9172	-21.7629	-20.5464	-26.0305	-22.1831	-22.0836	-21.7732	-20.802	-23.5102	-20.5936	-22.1254	-20.7784	-24.3336	-21.1029	-22.2974	-20.9935	-23.116	-23.2593	-21.1797	-21.8367	-20.5486	-20.8639	-21.6782	-21.5093	-21.116	-19.7681	-20.7967	-22.0456	-21.1226	-20.3389	-21.1127	-19.9755	-22.3124	-21.5007	-20.903
	0.233189	-0.493621	sp|P55290-4|CAD13_HUMAN	Color2 [A=255, R=0, G=0, B=0]	1	4		-24.1371	-21.9258	-22.5914	-26.6311	-25.527	-20.0221	-23.7888	-22.4379	-22.4379	-25.2062	-20.5754	-24.5718	-21.7527	-26.9583	-23.3336	-19.8072	-22.0708	-25.1737	-23.657	-21.2356	-20.5913	-20.5201	-24.9432	-20.71	-22.3975	-23.8661	-27.3351	-27.4116	-29.5197	-24.0172	-23.9999	-24.9666	-25.9946	-27.5333	-22.7993	-25.6637	-24.5223	-25.3124	-21.4226	-23.5469	-30.6025	-21.2937
	0.328012	-0.171575	sp|P00739|HPTR_HUMAN	Color2 [A=255, R=0, G=0, B=0]	1	4		-17.1555	-16.799	-16.1038	-15.9867	-16.8715	-16.166	-17.4005	-15.8189	-17.0578	-16.3346	-17.0132	-16.9699	-15.7537	-16.9497	-16.8942	-17.2854	-17.3418	-15.8698	-17.2245	-17.9388	-15.1242	-16.3831	-17.5503	-18.0018	-17.4827	-15.9406	-16.8023	-16.2201	-16.1555	-16.8872	-16.7941	-17.0189	-17.441	-16.3709	-16.6241	-16.9961	-17.6476	-15.8441	-16.1555	-16.2762	-17.145	-16.4333
	0.359415	0.177499	sp|P01008|ANT3_HUMAN	Color2 [A=255, R=0, G=0, B=0]	1	4		-18.116	-17.9534	-17.7616	-18.249	-18.0597	-18.0716	-18.0479	-17.1263	-17.5338	-17.0597	-18.7425	-17.3299	-17.1038	-17.311	-17.3157	-18.6039	-18.6096	-18.3955	-17.5393	-19.4257	-16.76	-18.0716	-16.8509	-18.5586	-18.9681	-17.1939	-17.7778	-17.4774	-16.8995	-17.7778	-17.7143	-17.1618	-17.3905	-17.1492	-17.3538	-17.1263	-16.567	-17.2423	-17.4181	-17.4181	-17.4669	-17.9208
	0.969918	-1.28386	sp|P55957-2|BID_HUMAN	Color2 [A=255, R=0, G=0, B=0]	1	4		-22.2607	-23.4671	-24.1372	-26.8603	-23.8974	-20.4257	-22.2179	-25.4983	-21.7993	-22.7681	-23.3094	-27.203	-24.7805	-24.0434	-26.0117	-26.3457	-30.3523	-23.4567	-23.7284	-28.4648	-25.7429	-25.8093	-22.3111	-27.7969	-23.5226	-24.0215	-22.4544	-21.6073	-21.9432	-27.4101	-25.1275	-22.2179	-21.6166	-22.6589	-25.2249	-22.9316	-24.8057	-24.6083	-22.366	-23.0147	-23.2249	-29.7343
+	4.38985	-4.24031	sp|P59998-3|ARPC4_HUMAN	Color2 [A=255, R=0, G=0, B=0]	1	4		-19.5531	-19.1492	-20.0316	-18.6746	-19.9548	-19.2535	-19.5981	-21.4338	-19.3563	-22.1492	-19.7941	-22.19	-23.9881	-24.2477	-21.6119	-26.2306	-29.2092	-29.0706	-28.4075	-21.8723	-22.3912	-27.1009	-28.8483	-23.1066	-23.3034	-26.8	-28.0899	-21.853	-22.1694	-24.9488	-22.3591	-24.3959	-22.1559	-24.1292	-23.5948	-25.1478	-26.0791	-23.9019	-20.044	-25.3959	-21.1831	-29.4842
	3.30492	0.642851	sp|P01019|ANGT_HUMAN	Color2 [A=255, R=0, G=0, B=0]	1	4		-17.7941	-17.9316	-19.3275	-19.2808	-19.2179	-18.8959	-18.2671	-17.4853	-18.1408	-18.7425	-18.1325	-17.3063	-17.8475	-17.5839	-17.4359	-17.8205	-17.9101	-17.6625	-18.1408	-17.9644	-17.0916	-17.2135	-18.2625	-17.2026	-18.0756	-17.7174	-18.4721	-18.441	-17.7331	-18.3807	-17.6536	-17.3016	-17.1682	-18.4827	-18.0796	-18.044	-17.8475	-17.957	-18.1201	-17.4853	-17.7908	-18.116
	2.82188	-2.36703	sp|P60174-1|TPIS_HUMAN	Color2 [A=255, R=0, G=0, B=0]	1	4		-18.5475	-19.5754	-18.7425	-18.3228	-18.7051	-18.5811	-19.1831	-21.3351	-19.337	-18.6625	-19.3856	-19.5642	-20.3836	-20.7629	-20.3143	-27.2953	-20.7655	-21.1062	-23.8685	-20.9725	-21.7993	-19.8612	-28.9392	-20.2716	-20.6004	-22.1969	-21.0836	-19.166	-19.8205	-21.027	-24.1345	-20.5508	-22.0772	-19.8889	-22.4461	-23.5258	-20.6073	-20.2374	-19.3275	-21.9725	-19.7681	-23.0147
	1.21441	0.744114	sp|P01034|CYTC_HUMAN	Color2 [A=255, R=0, G=0, B=0]	1	4		-14.8147	-15.1294	-17.3063	-16.1038	-17.0977	-18.3807	-16.4986	-14.567	-14.2009	-15.7378	-15.5324	-15.2311	-16.1038	-16.0151	-15.4526	-14.7105	-16.4461	-14.8399	-16.6462	-12.6369	-15.7859	-13.4738	-16.044	-14.9681	-15.4017	-14.9271	-14.5531	-16.3228	-14.9361	-15.3228	-16.8837	-16.664	-16.7745	-15.3893	-14.512	-14.7778	-15.2091	-14.311	-15.2479	-14.4365	-15.4143	-13.2036
+	7.29854	-6.28147	sp|P60660-2|MYL6_HUMAN	Color2 [A=255, R=0, G=0, B=0]	1	4		-19.8889	-19.4986	-19.0756	-18.9244	-19.5754	-19.9172	-19.3758	-22.2043	-19.4055	-19.8475	-18.5201	-26.8076	-23.3991	-24.8662	-22.4311	-24.1421	-26.824	-23.8827	-24.3862	-28.0605	-28.4006	-23.4978	-26.4735	-26.4123	-27.8519	-18.8133	-29.0247	-29.3039	-26.5869	-28.4553	-27.2322	-28.9669	-29.2511	-29.203	-25.7772	-24.3982	-28.0665	-26.6355	-25.91	-23.8546	-23.3678	-24.8077
	0.785019	1.36584	sp|P01303|NPY_HUMAN	Color2 [A=255, R=0, G=0, B=0]	1	4		-27.1655	-21.5146	-29.4623	-29.5535	-27.317	-26.4451	-21.2095	-27.8836	-26.8531	-27.2026	-20.3275	-23.8484	-22.7174	-27.465	-24.5495	-22.6119	-22.9432	-30.0095	-27.8282	-22.7476	-23.0519	-22.6685	-25.6876	-21.0708	-22.8861	-23.3184	-24.6239	-28.66	-23.1241	-27.1898	-26.2003	-27.8728	-24.8155	-26.6575	-27.5178	-25.7924	-23.8229	-27.6024	-24.6898	-30.8678	-29.6173	-23.5504
	0.145165	-0.424261	sp|P01591|IGJ_HUMAN	Color2 [A=255, R=0, G=0, B=0]	1	4		-19.0756	-18.6039	-18.2625	-19.6447	-27.3609	-19.2716	-20.8945	-20.8232	-20.4359	-20.0708	-20.7527	-28.0664	-21.3389	-23.3362	-24.8012	-18.9461	-21.853	-20.7578	-20.4858	-21.5442	-20.3237	-24.6152	-28.1102	-28.532	-24.5871	-17.9534	-19.974	-28.7306	-19.6447	-17.7843	-19.6447	-19.6212	-18.0597	-18.0637	-18.5531	-19.0997	-17.3807	-18.6806	-19.318	-17.2467	-18.6212	-18.4513
	1.77265	2.54287	sp|P01597|KV105_HUMAN	Color2 [A=255, R=0, G=0, B=0]	1	4		-22.8509	-20.6254	-31.1245	-26.0971	-29.4377	-27.9373	-30.2235	-26.9207	-30.2663	-26.9177	-29.913	-18.6466	-27.4471	-25.9812	-28.9384	-26.5759	-23.7736	-23.5519	-19.4055	-26.8734	-26.7923	-24.1577	-21.1929	-25.4954	-28.6126	-24.4728	-23.0394	-23.2756	-24.6737	-23.1978	-22.6653	-24.179	-24.934	-22.2109	-24.6493	-24.96	-28.5745	-21.7449	-22.849	-27.7232	-26.4581	-26.0411
	0.173817	-0.309411	sp|P01605|KV113_HUMAN	Color2 [A=255, R=0, G=0, B=0]	1	4		-19.8072	-19.5093	-22.0708	-19.9316	-21.7375	-21.4379	-20.2753	-21.442	-21.3543	-19.834	-21.5799	-21.5845	-21.2039	-20.6259	-19.7425	-20.2338	-19.1242	-18.0056	-20.562	-24.2041	-20.8367	-19.992	-20.0347	-26.9227	-22.0708	-19.2535	-19.531	-20.8805	-18.8006	-20.2056	-22.027	-21.1525	-19.8072	-21.3086	-20.9172	-20.4156	-20.0804	-20.5845	-20.7451	-20.7199	-20.4544	-27.8948
	0.319834	0.231525	sp|P01611|KV119_HUMAN	Color2 [A=255, R=0, G=0, B=0]	1	4		-20.7174	-18.1408	-19.8475	-19.3086	-21.1694	-20.2845	-19.2179	-20.4297	-19.29	-19.903	-20.0332	-20.09	-20.1111	-20.5575	-20.3718	-19.7552	-19.6566	-20.0409	-20.2374	-20.7967	-17.1576	-19.9711	-20.2161	-20.8861	-20.3447	-18.5475	-19.9172	-19.1242	-19.4565	-19.4461	-19.3955	-20.5709	-19.3563	-19.2993	-18.3611	-18.8543	-17.8854	-18.9388	-19.2993	-19.7299	-20.0425	-20.9058
	0.216651	-0.453386	sp|P01612|KV120_HUMAN	Color2 [A=255, R=0, G=0, B=0]	1	4		-22.2249	-19.8475	-20.505	-20.9965	-21.1358	-22.1492	-21.3621	-22.3582	-20.7629	-19.9172	-20.8557	-21.4503	-20.9725	-20.6282	-21.6977	-20.5267	-20.0285	-19.5981	-19.9965	-22.3049	-20.0487	-21.4753	-22.0086	-20.6282	-21.3856	-20.5642	-27.0739	-23.0903	-20.4544	-26.4251	-27.8226	-19.6806	-31.6157	-19.6329	-21.3699	-21.0581	-21.1029	-19.0519	-19.4156	-18.6329	-22.19	-21.0772
	1.52901	-2.10176	sp|P00742|FA10_HUMAN	Color2 [A=255, R=0, G=0, B=0]	1	4		-24.5496	-25.9062	-23.9854	-21.4128	-21.2325	-28.4986	-21.8367	-26.4403	-23.8779	-24.2564	-26.4679	-23.282	-28.6024	-31.7554	-31.7938	-24.5171	-27.1463	-23.6864	-24.0101	-28.8763	-22.7578	-31.8539	-22.6879	-26.9168	-25.2768	-26.1118	-29.8006	-24.6204	-25.0722	-27.1406	-28.5437	-24.0841	-28.59	-25.4585	-28.8378	-23.0394	-26.2833	-25.6722	-24.4664	-26.6138	-26.4783	-23.1348
	2.13863	1.22247	sp|P01619|KV301_HUMAN	Color2 [A=255, R=0, G=0, B=0]	1	4		-21.4879	-20.7836	-24.3582	-22.2463	-25.2025	-21.5799	-21.8205	-21.1694	-21.903	-20.6353	-20.9725	-21.5398	-20.3351	-21.3896	-19.8889	-18.488	-20.8421	-18.6867	-20.7862	-22.5398	-19.4986	-20.8722	-20.7026	-21.9725	-20.9607	-22.5754	-21.7274	-21.8367	-21.2144	-20.542	-20.6806	-21.2571	-20.2302	-18.0916	-22.2974	-21.8046	-21.9201	-20.8072	-18.9316	-22.2179	-21.6542	-20.2214
	0.920657	1.96049	sp|P01701|LV103_HUMAN	Color2 [A=255, R=0, G=0, B=0]	1	4		-25.8843	-18.8139	-36.3606	-29.4647	-21.2937	-19.8889	-20.5029	-19.903	-19.6212	-19.0285	-20.3294	-20.9002	-27.1946	-21.6073	-20.6027	-20.8232	-19.488	-18.249	-19.0997	-22.3368	-21.8099	-20.2374	-21.3975	-20.4297	-22.0519	-21.6879	-19.8475	-19.2356	-19.3856	-30.4998	-20.082	-20.1458	-20.1127	-25.1428	-20.7125	-21.6637	-19.1917	-24.8774	-18.5365	-20.8945	-18.3228	-20.5158
	0.140161	-0.447765	sp|P01702|LV104_HUMAN	Color2 [A=255, R=0, G=0, B=0]	1	4		-19.2179	-18.0956	-20.7993	-20.2863	-19.8889	-19.6566	-23.0781	-19.6329	-26.3948	-21.2004	-18.6506	-19.116	-18.8205	-19.834	-23.9708	-18.8959	-19.6685	-26.4828	-22.7476	-19.1325	-27.7467	-18.781	-20.9875	-19.0597	-30.7848	-19.5093	-21.5473	-20.5354	-23.6303	-18.998	-19.1242	-27.23	-19.2356	-20.4318	-19.4055	-20.3332	-18.8959	-33.255	-18.2808	-25.1672	-17.6417	-18.8543
	0.53713	0.202419	sp|P00747|PLMN_HUMAN	Color2 [A=255, R=0, G=0, B=0]	1	4		-19.9172	-19.4461	-19.5754	-19.1576	-19.166	-19.4565	-19.5867	-19.1831	-20.3856	-19.2356	-19.0916	-19.1492	-19.0363	-19.7941	-19.4565	-20.2179	-19.7941	-19.2004	-18.9905	-20.1391	-18.7489	-18.9607	-18.8681	-21.1934	-19.5867	-18.5754	-19.4565	-18.531	-18.5811	-18.9172	-19.4257	-19.1492	-19.0056	-19.0363	-19.8475	-18.8543	-19.1408	-19.8475	-18.9244	-19.0916	-20.166	-19.2267
	0.0303527	0.119273	sp|P01705|LV202_HUMAN	Color2 [A=255, R=0, G=0, B=0]	1	4		-29.0858	-23.5042	-27.1795	-22.8067	-22.0645	-25.6281	-24.6764	-30.2643	-21.8559	-33.2102	-25.6411	-28.8116	-22.3514	-24.9199	-23.2899	-30.2125	-16.3955	-28.0968	-33.855	-31.2248	-26.3055	-23.3936	-28.3476	-29.2388	-20.5228	-29.6545	-24.3654	-26.3952	-20.7604	-31.4744	-23.2963	-18.8959	-22.6879	-26.2246	-23.5636	-29.3707	-25.8891	-31.0438	-27.1129	-26.8538	-21.744	-25.4099
	0.0885314	-0.214355	sp|P01719|LV501_HUMAN	Color2 [A=255, R=0, G=0, B=0]	1	4		-26.5436	-24.8726	-30.1043	-23.7625	-26.9984	-21.1325	-23.0519	-20.7655	-23.9203	-22.0332	-23.5539	-28.2374	-24.7816	-24.6341	-26.5134	-23.7086	-23.5177	-26.188	-21.6447	-22.0261	-21.85	-24.2555	-28.1242	-27.378	-31.5175	-24.4322	-26.5279	-22.0836	-21.7578	-20.6671	-24.4915	-25.5449	-22.0332	-23.1292	-22.6442	-24.344	-22.9548	-29.0063	-21.1593	-23.6106	-26.5693	-24.7304
	1.16085	1.04667	sp|P01824|HV206_HUMAN	Color2 [A=255, R=0, G=0, B=0]	1	4		-20.3876	-19.8072	-25.1965	-26.5933	-21.5354	-19.7174	-21.0836	-20.2993	-21.4176	-23.0147	-19.7552	-20.8694	-20.8945	-21.3086	-21.1559	-21.4257	-20.2196	-19.8889	-20.0932	-20.8667	-21.3389	-21.2463	-20.9785	-20.9935	-20.2956	-20.3218	-21.2427	-20.9144	-19.9172	-26.3665	-20.6096	-19.7425	-20.1542	-20.3351	-21.853	-20.5822	-19.318	-20.2445	-18.8205	-20.518	-20.2285	-23.027
	0.0126445	-0.00923636	sp|P01857|IGHG1_HUMAN	Color2 [A=255, R=0, G=0, B=0]	1	4		-14.56	-13.8106	-13.3739	-14.0199	-14.0661	-13.1242	-13.4285	-14.0538	-14.1037	-12.4558	-13.8462	-14.3346	-13.3526	-14.0103	-14.1114	-14.1847	-12.6462	-12.6187	-12.4969	-14.5635	-13.7143	-14.9316	-14.1476	-14.9727	-14.3081	-13.567	-14.1372	-12.3617	-12.9543	-14.0587	-13.7221	-13.6536	-13.6388	-13.661	-14.2993	-13.2311	-13.0861	-14.0514	-12.1634	-13.7717	-14.2036	-14.606
	0.000667434	0.000553363	sp|P01860|IGHG3_HUMAN	Color2 [A=255, R=0, G=0, B=0]	1	4		-17.6989	-15.7697	-17.398	-16.2535	-17.4513	-16.667	-16.6989	-18.0597	-17.2135	-16.0056	-16.1767	-17.7051	-16.2648	-17.6566	-16.919	-18.0285	-16.5256	-15.8526	-16.8646	-19.834	-16.6096	-16.8995	-17.2603	-17.9755	-17.2831	-17.1139	-16.8543	-16.3346	-16.5256	-16.781	-16.6566	-17.0977	-17.0132	-16.2993	-17.398	-17.3418	-16.9208	-16.3709	-16.0343	-15.8612	-15.5188	-16.5811
	0.0186087	-0.0654954	sp|P00915|CAH1_HUMAN	Color2 [A=255, R=0, G=0, B=0]	1	4		-18.441	-24.1859	-23.7274	-23.09	-23.6287	-27.8601	-19.6566	-25.6254	-18.0132	-22.9548	-21.5981	-17.7143	-27.7011	-17.7268	-24.0982	-27.6075	-17.1304	-19.5531	-27.1838	-26.076	-24.9201	-25.8073	-22.0834	-24.6399	-20.318	-16.6685	-23.4412	-27.9449	-22.9041	-19.6329	-29.1947	-16.8543	-23.0126	-21.6685	-16.3955	-23.5936	-21.29	-20.3817	-23.7596	-23.6946	-23.0519	-26.1699
	0.838945	0.282053	sp|P01861|IGHG4_HUMAN	Color2 [A=255, R=0, G=0, B=0]	1	4		-15.7143	-14.3051	-14.8272	-15.1294	-16.311	-14.8064	-15.2877	-14.9136	-15.3169	-15.5053	-14.2367	-15.2036	-14.4986	-15.0343	-15.1767	-15.1555	-14.3346	-13.6855	-14.5775	-15.7457	-14.4787	-15.0103	-15.7457	-15.8189	-15.0886	-14.9181	-14.8612	-14.9316	-14.661	-15.0056	-14.9635	-14.9136	-15.4526	-14.7737	-15.3466	-14.6425	-14.6205	-15.311	-13.7737	-14.9452	-15.0886	-15.4986
	0.0256698	-0.0796093	sp|P01880-2|IGHD_HUMAN	Color2 [A=255, R=0, G=0, B=0]	1	4		-25.868	-22.6879	-21.6259	-21.7916	-23.3754	-26.3971	-21.2863	-23.624	-26.1003	-21.853	-29.2108	-20.8502	-18.7362	-21.1458	-23.6921	-20.7051	-24.0098	-20.0378	-22.6245	-27.5921	-21.4257	-24.4249	-28.5288	-22.9336	-23.9952	-28.4519	-23.8399	-23.8673	-22.0025	-20.2374	-25.3509	-19.5754	-22.2826	-20.8099	-29.5796	-22.531	-25.3274	-21.6171	-18.2135	-20.4461	-26.714	-26.5069
	0.169351	-0.305233	sp|P02452|CO1A1_HUMAN	Color2 [A=255, R=0, G=0, B=0]	1	4		-20.9011	-24.5119	-27.0655	-26.0993	-25.246	-22.9251	-28.4625	-24.352	-27.9943	-24.3876	-23.2249	-25.2081	-28.1109	-23.9008	-27.0324	-25.9714	-28.2329	-26.1003	-24.2025	-24.6083	-27.9302	-24.5754	-28.0601	-25.1804	-25.4348	-23.4608	-22.5252	-24.5293	-24.5293	-22.2986	-23.1367	-23.0267	-29.0029	-25.4632	-25.9001	-28.5087	-22.6838	-24.3154	-27.7563	-27.8543	-26.3793	-24.7805
	0.399363	-0.20258	sp|P02656|APOC3_HUMAN	Color2 [A=255, R=0, G=0, B=0]	1	4		-20.1677	-19.1917	-20.082	-18.9534	-18.0208	-18.3228	-19.0056	-20.066	-19.3275	-17.8509	-19.3086	-19.5754	-18.9534	-19.0916	-19.2993	-20.4965	-18.9681	-19.166	-19.6685	-20.9374	-17.7973	-20.2374	-19.2091	-19.9578	-19.2808	-19.044	-19.2716	-19.337	-19.1917	-19.8475	-18.5201	-19.1242	-18.9607	-19.2716	-19.3275	-18.9244	-19.5981	-19.7299	-18.5981	-19.4055	-19.9519	-19.4156
	2.24993	2.59088	sp|P02743|SAMP_HUMAN	Color2 [A=255, R=0, G=0, B=0]	1	4		-26.0805	-24.1241	-30.8755	-29.0073	-26.695	-28.7135	-27.2102	-28.2021	-24.1723	-23.4087	-22.9644	-27.8957	-23.2724	-22.3879	-22.3582	-24.0198	-25.5635	-26.4415	-25.7818	-24.8328	-26.456	-24.5971	-31.2021	-25.8479	-23.112	-20.781	-20.5601	-25.8681	-23.2535	-22.6685	-20.708	-19.0422	-23.1509	-24.4463	-23.6194	-28.715	-25.4914	-22.4544	-22.9088	-25.1062	-28.0453	-25.6096
	1.90586	1.0307	sp|P02747|C1QC_HUMAN	Color2 [A=255, R=0, G=0, B=0]	1	4		-19.116	-18.3466	-20.605	-20.0193	-20.0394	-19.337	-20.0804	-17.2467	-17.9644	-19.531	-17.542	-18.0637	-17.834	-18.2762	-20.2845	-16.7973	-18.5924	-18.4513	-18.6039	-18.9388	-19.1325	-18.6096	-22.505	-18.8272	-18.5093	-17.1703	-18.2267	-20.0316	-18.6806	-18.0401	-17.3086	-17.9352	-17.5698	-17.1304	-17.6867	-18.0716	-17.0324	-17.1304	-18.7941	-17.2923	-17.983	-16.928
+	4.01932	-1.64599	sp|P60709|ACTB_HUMAN	Color2 [A=255, R=0, G=0, B=0]	1	4		-16.4333	-16.044	-15.7221	-15.6314	-16.661	-14.9914	-16.5393	-17.4721	-16.6913	-15.5953	-16.1767	-17.1471	-17.0836	-17.4384	-17.3016	-18.8681	-18.0285	-17.6867	-18.6928	-19.781	-18.4933	-19.2091	-21.4461	-20.8557	-18.0676	-17.8785	-17.2739	-16.6183	-16.8629	-17.4774	-17.6271	-17.8272	-17.2625	-16.7665	-17.9101	-17.2762	-17.24	-17.1017	-15.9589	-17.488	-17.3587	-18.3758
+	5.4723	-4.26904	sp|P61160|ARP2_HUMAN	Color2 [A=255, R=0, G=0, B=0]	1	4		-21.3817	-20.5822	-20.8072	-19.903	-22.6212	-19.366	-19.2993	-23.3809	-21.9144	-22.6119	-21.1626	-25.9081	-28.0092	-25.6031	-22.8995	-24.3066	-26.5812	-23.9822	-25.0805	-25.6925	-28.3322	-23.129	-23.937	-27.966	-31.2322	-23.9077	-24.264	-29.8762	-25.1087	-24.8831	-22.4181	-24.3822	-29.21	-20.9208	-24.7882	-27.8397	-23.1143	-22.5194	-24.2401	-26.8148	-26.2931	-26.2281
	0.531246	-1.17804	sp|Q562R1|ACTBL_HUMAN	Color2 [A=255, R=0, G=0, B=0]	1	4		-21.7026	-22.1226	-25.5492	-24.4278	-22.2455	-20.6579	-22.531	-26.2835	-26.249	-26.6891	-22.366	-24.33	-31.7337	-28.421	-27.4549	-22.1631	-20.9549	-26.1214	-27.3107	-29.0647	-22.1626	-22.6249	-21.8712	-28.8029	-30.3791	-19.2047	-22.6782	-23.2514	-23.6377	-30.1146	-20.7034	-22.7905	-25.9972	-25.7164	-30.2152	-22.294	-25.0223	-20.1477	-22.4978	-27.149	-28.0872	-26.2766
	1.19065	-0.401742	sp|P02750|A2GL_HUMAN	Color2 [A=255, R=0, G=0, B=0]	1	4		-17.5981	-17.0856	-17.0816	-16.6241	-18.196	-17.3635	-17.7394	-17.5093	-17.7299	-16.5256	-17.1788	-17.5614	-17.5839	-18.3758	-17.8959	-18.4156	-17.9244	-18.2135	-18.0056	-18.8407	-17.0656	-17.7908	-18.5093	-17.567	-17.3684	-17.3635	-17.9607	-17.5726	-17.4565	-18.0597	-17.7112	-15.7697	-17.2026	-17.4565	-17.1408	-18.4721	-17.5754	-17.2445	-17.413	-17.4231	-18.875	-18.2625
	0.14196	0.0833643	sp|P02753|RET4_HUMAN	Color2 [A=255, R=0, G=0, B=0]	1	4		-19.5981	-19.0997	-17.4055	-19.318	-18.5147	-19.9845	-18.1408	-17.8646	-18.3856	-18.4669	-19.1078	-19.834	-17.7489	-18.4206	-18.5475	-19.318	-19.2091	-19.0916	-19.366	-19.6447	-18.5924	-18.2223	-17.8889	-19.3086	-19.9696	-18.1366	-18.6566	-18.0208	-18.017	-18.5093	-18.0479	-18.6329	-18.5754	-18.3228	-19.3758	-18.0716	-18.0363	-18.1703	-18.2854	-18.4308	-18.3611	-17.7584
	0.0611137	-0.145007	sp|Q96SN8-2|CK5P2_HUMAN	Color2 [A=255, R=0, G=0, B=0]	1	4		-27.6164	-23.2523	-22.9864	-27.5007	-28.0472	-23.2831	-29.1827	-24.9446	-28.9869	-23.1446	-27.6981	-25.542	-30.1312	-27.5173	-31.0229	-28.1187	-23.6244	-26.4265	-24.2504	-22.7356	-29.1928	-26.6801	-27.9288	-24.0436	-24.1112	-22.7809	-23.7871	-26.7339	-27.3981	-26.5469	-22.3261	-28.9078	-25.6848	-26.6357	-23.1738	-26.7714	-24.352	-27.0594	-26.5098	-23.0216	-24.7028	-29.4757
	0.275369	0.781369	sp|P00918|CAH2_HUMAN	Color2 [A=255, R=0, G=0, B=0]	1	4		-20.7655	-28.5185	-29.2436	-28.7476	-30.4818	-23.5571	-21.8805	-21.8208	-22.0965	-23.5025	-29.4787	-20.0852	-23.877	-20.2499	-22.9005	-24.5286	-19.6329	-23.2109	-23.8963	-19.8703	-27.1322	-26.8236	-30.2975	-26.7164	-25.9812	-19.0997	-25.7487	-26.8496	-20.1208	-23.7619	-23.7645	-18.3856	-22.4539	-28.2545	-17.6836	-27.2729	-21.3738	-27.8056	-28.9468	-24.9857	-26.8043	-24.3107
	0.019081	0.0159765	sp|P02763|A1AG1_HUMAN	Color2 [A=255, R=0, G=0, B=0]	1	4		-15.4919	-13.4689	-15.1398	-14.8916	-16.0936	-15.9774	-16.3831	-14.606	-16.6096	-15.8106	-15.2256	-15.182	-15.1398	-14.9589	-15.4143	-15.6462	-15.6241	-15.2036	-14.7378	-17.4461	-13.8126	-16.2648	-15.3287	-16.2423	-15.8023	-14.3496	-15.567	-16.0056	-15.1139	-14.9181	-16.0151	-14.661	-17.2091	-15.574	-13.6592	-16.1982	-14.8023	-15.3587	-14.9774	-15.4017	-15.2935	-15.8272
	0.315081	0.141942	sp|P02765|FETUA_HUMAN	Color2 [A=255, R=0, G=0, B=0]	1	4		-18.7745	-18.166	-18.3611	-18.4774	-19.2716	-18.9681	-18.3323	-18.6867	-17.2423	-18.116	-18.5093	-18.249	-17.9172	-18.3466	-18.1366	-18.6867	-18.531	-18.6625	-18.5811	-19.9681	-17.9136	-18.8205	-18.1201	-19.2091	-18.6154	-17.044	-17.1534	-17.3346	-17.5365	-17.5953	-18.441	-18.6746	-18.6329	-18.6867	-18.2311	-18.7362	-18.249	-17.8819	-18.1119	-18.2091	-18.3275	-18.3955
	0.611014	0.274645	sp|P02766|TTHY_HUMAN	Color2 [A=255, R=0, G=0, B=0]	1	4		-15.3955	-15.5188	-17.531	-17.1703	-18.1788	-16.9172	-16.311	-16.0736	-16.1874	-16.8924	-16.512	-16.311	-16.512	-15.2705	-16.8977	-16.4591	-15.8785	-15.4656	-16.567	-16.0151	-15.9867	-14.4143	-16.9244	-16.0343	-16.2762	-16.512	-16.8089	-16.76	-16.2993	-16.7143	-16.6836	-16.8942	-16.5256	-15.8959	-16.9208	-16.7875	-16.2648	-17.0796	-15.5953	-15.8272	-16.4333	-16.614
	0.215848	-0.534973	tr|A0A075B730|A0A075B730_HUMAN	Color2 [A=255, R=0, G=0, B=0]	1	4		-23.0249	-30.8034	-27.0877	-24.8444	-24.864	-20.0836	-24.7508	-27.3446	-27.6299	-22.5012	-26.0292	-21.1799	-28.3271	-22.7507	-34.5307	-20.5071	-25.0159	-28.0399	-26.4249	-26.505	-25.1038	-20.9041	-24.7134	-25.827	-25.4576	-30.4687	-25.5425	-27.8258	-28.4452	-22.6629	-27.4814	-27.9273	-24.9162	-28.8608	-26.7513	-27.5986	-26.0654	-26.2012	-21.8986	-21.3615	-26.6179	-25.1891
	1.53186	0.754535	sp|P01009|A1AT_HUMAN	Color2 [A=255, R=0, G=0, B=0]	1	4		-14.9543	-13.7636	-16.2877	-14.0079	-16.7489	-14.1874	-15.1242	-13.4542	-13.6573	-12.7616	-13.8064	-12.7319	-13.9681	-13.6874	-14.4017	-14.4919	-14.6096	-14.5324	-13.8023	-15.6685	-11.727	-14.8959	-13.9429	-14.6388	-14.0199	-13.0127	-13.8676	-12.9774	-13.3496	-13.2591	-13.3124	-12.0247	-12.7028	-13.952	-12.7417	-14.4174	-12.9774	-13.8023	-13.6314	-14.145	-13.9612	-14.1242
+	5.22452	-5.4789	sp|P04040|CATA_HUMAN	Color2 [A=255, R=0, G=0, B=0]	1	4		-18.8543	-19.5754	-18.6625	-18.1874	-18.7299	-19.5093	-18.8959	-20.2845	-19.1576	-20.4816	-19.3275	-23.3305	-31.3203	-27.4911	-31.0616	-23.5678	-20.2196	-24.3505	-28.2984	-26.7344	-29.0395	-22.4419	-25.9658	-20.6921	-24.5972	-19.9172	-29.965	-24.9721	-27.6761	-23.7018	-24.2896	-20.2302	-23.6589	-29.4635	-19.1242	-25.2768	-23.5068	-24.3275	-25.7598	-25.2381	-23.7899	-24.9302
	1.50037	-2.43874	sp|Q01469|FABP5_HUMAN	Color2 [A=255, R=0, G=0, B=0]	1	4		-22.19	-27.5818	-28.7619	-24.4818	-22.0519	-23.6466	-22.0836	-22.2179	-22.6212	-21.8152	-22.9496	-25.7487	-23.2648	-22.1492	-28.2214	-29.4981	-21.808	-26.9446	-22.1325	-26.1817	-28.4929	-25.17	-31.2699	-23.0039	-29.6189	-28.6323	-33.0897	-22.6977	-26.3534	-30.8588	-30.3601	-24.4577	-29.7127	-26.2935	-27.3788	-24.6032	-26.8449	-23.897	-21.8367	-25.1748	-23.3693	-26.7915
	0.0241988	0.0951201	sp|P04080|CYTB_HUMAN	Color2 [A=255, R=0, G=0, B=0]	1	4		-21.1226	-20.3935	-28.8105	-19.0363	-24.5539	-19.0836	-19.6806	-20.9666	-21.0456	-26.7843	-20.0503	-18.6867	-20.4075	-19.488	-29.1593	-18.7489	-24.6485	-19.2356	-21.4965	-29.8532	-19.531	-21.1458	-29.29	-31.2303	-21.1029	-24.8422	-19.6329	-19.2445	-17.8139	-21.2588	-20.2039	-19.2445	-19.2267	-28.5901	-24.4491	-19.3466	-17.7206	-19.3949	-18.4105	-27.5299	-18.5201	-25.6717
	0.770815	-0.311545	sp|P04196|HRG_HUMAN	Color2 [A=255, R=0, G=0, B=0]	1	4		-19.2993	-18.531	-18.318	-18.3466	-18.5365	-18.5365	-19.2716	-19.3275	-18.1831	-18.5867	-19.0056	-18.5475	-18.1788	-18.7299	-19.0756	-19.6096	-19.531	-19.337	-20.2716	-19.1492	-18.4986	-18.8543	-18.6447	-19.1242	-20.3621	-18.1242	-19.834	-17.8543	-18.6566	-18.875	-18.1917	-18.5642	-20.3758	-18.6329	-18.5811	-19.2091	-18.4669	-18.6566	-18.7552	-19.7051	-19.6928	-19.4257
	0.864922	1.89176	sp|P04216|THY1_HUMAN	Color2 [A=255, R=0, G=0, B=0]	1	4		-19.5531	-18.9905	-26.4714	-27.2129	-23.3569	-25.3515	-21.3896	-18.8072	-19.3086	-27.5201	-17.6536	-17.9424	-18.6039	-21.2214	-18.875	-18.1703	-17.9244	-18.7425	-18.9905	-19.0056	-18.7362	-17.8272	-20.3332	-18.2625	-17.9136	-18.7051	-24.0147	-29.3357	-23.1374	-19.6329	-20.4482	-19.6285	-25.5394	-23.3806	-18.875	-26.3107	-20.7324	-24.215	-25.408	-19.1408	-30.6447	-18.9461
	0.126257	-0.119966	sp|P04433|KV309_HUMAN	Color2 [A=255, R=0, G=0, B=0]	1	4		-19.3466	-16.4333	-17.504	-18.7941	-20.6423	-18.1831	-18.6447	-17.0324	-17.7584	-17.5531	-16.6867	-17.6536	-16.63	-19.4461	-19.2356	-17.7206	-17.5558	-18.5981	-18.5256	-17.7649	-16.4461	-17.2311	-19.3086	-17.8239	-17.2047	-17.9755	-18.8475	-19.1745	-18.4513	-18.834	-18.4827	-19.5981	-19.7425	-18.5365	-19.0285	-19.6329	-18.3807	-19.2091	-17.8715	-18.9755	-19.7425	-16.9154
	0.26211	-0.466861	sp|P04839|CY24B_HUMAN	Color2 [A=255, R=0, G=0, B=0]	1	4		-22.1559	-26.6537	-28.4298	-24.6456	-25.838	-22.6306	-23.4488	-24.9356	-24.1889	-25.2414	-26.4325	-26.1406	-25.6772	-24.971	-26.2036	-23.4011	-26.524	-24.2548	-25.4407	-26.7414	-21.2718	-28.586	-27.4384	-29.9271	-24.2654	-22.3616	-28.2459	-22.8416	-25.6666	-24.8222	-24.1877	-21.6198	-26.8318	-20.7801	-23.1412	-24.6414	-25.7655	-30.0261	-23.3428	-25.5232	-26.2876	-25.7015
+	4.22114	3.73223	sp|P05060|SCG1_HUMAN	Color2 [A=255, R=0, G=0, B=0]	1	4		-21.232	-19.4461	-26.4249	-26.0594	-26.3409	-27.8109	-23.657	-20.1226	-20.4858	-26.2885	-17.4359	-18.0836	-19.166	-20.0916	-19.5981	-18.6989	-19.1831	-20.0224	-19.2993	-18.5201	-17.7745	-16.2091	-19.6806	-17.7552	-17.7394	-19.5867	-20.2109	-21.3334	-21.1492	-20.074	-21.4669	-19.903	-21.6259	-22.9905	-20.166	-26.8884	-19.986	-20.4135	-20.7732	-20.6637	-20.3218	-19.7941
	0.210892	-0.50771	sp|Q14562|DHX8_HUMAN	Color2 [A=255, R=0, G=0, B=0]	1	4		-26.4416	-27.2171	-27.5112	-25.6352	-21.4771	-28.5327	-20.232	-21.6447	-22.3078	-27.2226	-25.9138	-22.6145	-21.3687	-31.1227	-24.5295	-25.3303	-26.771	-25.856	-21.6562	-25.4003	-24.7027	-27.3499	-24.6487	-22.7282	-22.1769	-25.0645	-23.3019	-29.7728	-18.466	-25.6199	-27.6524	-23.8693	-27.9142	-22.2009	-25.4982	-25.7681	-32.0317	-25.2193	-27.3532	-24.5233	-25.9373	-26.789
+	5.86665	-5.9566	sp|P05109|S10A8_HUMAN	Color2 [A=255, R=0, G=0, B=0]	1	4		-16.1038	-15.9316	-13.1372	-15.0489	-12.9658	-14.1165	-12.8023	-15.9048	-16.3228	-16.408	-16.937	-19.7299	-20.518	-20.3326	-19.2445	-22.7993	-30.9046	-21.7075	-22.7784	-28.2163	-19.5642	-23.9354	-20.6502	-24.1869	-17.6388	-20.1013	-22.8639	-21.0394	-17.8681	-21.5442	-23.09	-17.6125	-17.8106	-17.8995	-17.9244	-20.29	-19.1492	-18.1366	-18.6867	-20.1144	-18.1201	-28.5157
	0.0685815	0.163609	sp|P05160|F13B_HUMAN	Color2 [A=255, R=0, G=0, B=0]	1	4		-24.9078	-26.3416	-22.8313	-22.4379	-23.2812	-28.0277	-26.6842	-24.3034	-27.902	-22.3428	-26.2235	-24.5581	-27.316	-22.3941	-22.6024	-26.617	-23.0517	-19.1484	-23.2517	-21.8889	-25.7194	-24.3079	-25.2022	-23.9067	-26.5638	-26.0196	-28.1122	-24.002	-23.4302	-25.9064	-23.996	-22.1127	-26.242	-22.5375	-22.8432	-24.0387	-31.9537	-25.7209	-22.3228	-25.1546	-23.1654	-23.5631
	0.104963	0.29251	sp|P05161|ISG15_HUMAN	Color2 [A=255, R=0, G=0, B=0]	1	4		-23.685	-25.6332	-26.9104	-26.6554	-25.9419	-26.089	-25.2502	-24.4604	-25.0415	-22.2213	-25.5336	-21.0708	-21.0363	-21.5267	-24.7935	-20.8917	-21.3898	-20.7706	-28.3563	-23.4634	-24.8035	-28.515	-30.2239	-22.6862	-27.2725	-30.7287	-25.611	-25.3844	-29.5208	-29.0483	-27.759	-28.2376	-18.4874	-22.9645	-27.0919	-24.5697	-26.7226	-27.3194	-22.2109	-20.1957	-23.7764	-26.6922
	0.854706	1.44803	sp|P05413|FABPH_HUMAN	Color2 [A=255, R=0, G=0, B=0]	1	4		-25.4617	-28.7193	-24.1492	-28.7515	-23.5107	-27.6502	-22.2475	-29.0099	-29.4029	-28.7768	-25.7645	-19.6245	-23.8549	-21.4176	-26.7229	-21.0997	-26.4953	-30.7754	-27.0144	-28.44	-25.0543	-20.683	-25.6048	-25.6912	-26.3073	-25.3039	-24.8871	-24.495	-27.5359	-24.9308	-28.732	-23.2617	-21.4881	-25.669	-26.3862	-25.1199	-27.5023	-31.3342	-23.3283	-26.3792	-21.0597	-24.783
	2.04697	1.46141	sp|P01011|AACT_HUMAN	Color2 [A=255, R=0, G=0, B=0]	1	4		-15.7066	-14.6798	-20.0676	-17.7331	-24.3707	-16.2201	-16.4591	-14.4591	-14.9681	-15.8872	-14.6278	-14.9589	-15.4206	-15.1982	-16.3346	-14.8356	-15.661	-15.4526	-15.9497	-16.2423	-14.311	-14.7143	-16.2762	-16.2423	-15.0637	-15.1346	-16.2091	-15.7221	-15.1088	-16.5953	-15.9681	-15.6536	-16.3228	-15.9048	-15.0008	-15.9316	-15.8272	-15.8106	-15.3831	-14.9136	-15.4526	-15.4721
	1.97777	1.17319	sp|P08185|CBG_HUMAN	Color2 [A=255, R=0, G=0, B=0]	1	4		-19.6806	-19.1745	-21.3699	-20.4055	-27.0527	-20.4523	-20.5845	-18.7112	-20.0178	-20.8421	-19.9172	-18.8475	-20.0041	-19.4565	-19.7174	-19.9815	-19.4565	-19.6928	-19.3563	-21.0965	-18.0208	-19.0676	-20.3601	-20.8152	-20.0948	-18.8475	-19.0916	-19.9681	-19.1242	-19.5981	-19.7681	-19.3856	-17.7457	-19.7425	-19.0836	-20.3836	-19.8612	-19.7681	-19.6329	-19.488	-20.4482	-20.2662
	0.724425	0.609605	sp|P05452|TETN_HUMAN	Color2 [A=255, R=0, G=0, B=0]	1	4		-20.7706	-20.5007	-26.2009	-20.6758	-23.2391	-20.7274	-21.0178	-21.3543	-22.9905	-20.1292	-21.9666	-19.8612	-20.5332	-20.7629	-21.2753	-20.0629	-20.3332	-23.5611	-19.1576	-19.6447	-20.1525	-19.7425	-22.3505	-19.0916	-21.518	-20.8152	-22.6977	-21.6977	-22.3275	-21.9144	-22.4627	-22.2109	-20.4523	-21.8205	-21.2249	-21.505	-20.6073	-21.1094	-21.1425	-22.8421	-20.74	-20.8099
+	3.66201	2.37564	sp|P05543|THBG_HUMAN	Color2 [A=255, R=0, G=0, B=0]	1	4		-21.2863	-20.9316	-28.2077	-21.0332	-28.9749	-22.853	-24.2278	-20.2214	-21.7375	-21.1193	-21.3777	-21.6027	-20.2109	-19.7941	-20.0981	-19.9725	-19.6212	-21.7224	-19.0056	-20.9815	-18.8889	-21.9965	-21.4338	-21.7888	-22.1626	-20.9144	-20.6282	-20.8125	-22.1029	-20.3601	-21.9432	-20.1593	-19.366	-21.6928	-20.1391	-21.6027	-19.989	-20.5376	-20.6027	-19.8475	-21.166	-20.5245
	0.327773	-0.784076	sp|P60900-2|PSA6_HUMAN	Color2 [A=255, R=0, G=0, B=0]	1	4		-24.7474	-31.0471	-23.8486	-21.64	-22.2826	-27.5776	-24.0444	-25.4639	-23.2834	-20.9723	-25.079	-22.963	-31.19	-24.5706	-25.804	-25.6257	-28.2788	-25.1571	-22.3895	-29.5106	-26.7634	-21.8177	-27.6134	-29.3788	-26.6621	-20.6155	-25.464	-25.5188	-19.4856	-23.4048	-27.1987	-27.6529	-25.2673	-24.1381	-25.6088	-21.6883	-22.1226	-24.3744	-21.6353	-25.5497	-30.2744	-25.3375
	0.328696	-0.59433	sp|P06311|KV311_HUMAN	Color2 [A=255, R=0, G=0, B=0]	1	4		-23.5184	-21.3466	-21.5093	-22.2463	-20.1391	-21.6353	-22.5223	-21.7629	-22.2974	-20.4257	-20.3505	-22.2974	-20.6806	-24.1655	-21.3505	-28.2085	-23.0147	-20.4482	-18.6566	-23.027	-19.9711	-21.6494	-20.0965	-23.8035	-21.6212	-23.4931	-22.1694	-20.6952	-21.1391	-22.2109	-22.1763	-27.2181	-22.5136	-20.9316	-32.0789	-21.8694	-21.166	-21.949	-20.5267	-22.1226	-21.6259	-22.0581
	0.264051	0.278171	sp|P06331|HV209_HUMAN	Color2 [A=255, R=0, G=0, B=0]	1	4		-19.0132	-19.531	-19.3758	-21.074	-19.2356	-20.2499	-21.5664	-19.903	-20.589	-20.6758	-19.3466	-20.8833	-18.8006	-20.5597	-19.7051	-23.1292	-17.9792	-18.1576	-19.0756	-22.3351	-18.8543	-22.8861	-19.3856	-20.0836	-22.1694	-20.4441	-19.4565	-20.5913	-18.6989	-19.29	-19.8205	-20.1127	-20.8259	-21.0147	-21.0332	-18.8139	-18.0796	-19.4565	-17.6417	-18.8819	-19.0997	-20.5158
	1.14077	-1.93134	sp|P60953|CDC42_HUMAN	Color2 [A=255, R=0, G=0, B=0]	1	4		-24.363	-22.0581	-28.3222	-22.2249	-22.9785	-21.8974	-19.8612	-23.987	-22.1094	-27.6196	-22.9316	-25.7779	-29.3933	-21.4337	-23.7883	-26.4808	-26.6745	-29.6085	-24.9989	-26.9818	-28.2203	-27.8606	-18.9135	-28.5519	-26.4003	-24.9896	-26.9489	-23.867	-24.5903	-21.6236	-27.3433	-28.3303	-28.1106	-29.8253	-26.5929	-26.664	-24.0656	-20.2846	-30.8554	-20.5738	-24.9423	-20.5408
+	5.84008	-6.74798	sp|P06702|S10A9_HUMAN	Color2 [A=255, R=0, G=0, B=0]	1	4		-15.7697	-16.8595	-12.2949	-13.6554	-11.9259	-13.0987	-13.7477	-17.408	-15.9961	-14.7105	-16.3831	-19.9172	-21.9725	-27.1175	-25.7316	-22.9292	-26.665	-27.3376	-26.0435	-28.7572	-23.0267	-28.4363	-22.5419	-26.777	-18.0208	-18.8072	-19.8889	-19.2625	-17.6329	-19.9534	-23.0394	-17.7973	-18.196	-18.1242	-18.7489	-19.0132	-19.7299	-17.3807	-17.48	-20.1176	-17.5839	-21.8192
	0.335654	-0.76356	sp|P61020|RAB5B_HUMAN	Color2 [A=255, R=0, G=0, B=0]	1	4		-23.0147	-30.5022	-23.9609	-23.1425	-25.3926	-22.2109	-23.6609	-28.6445	-22.7888	-30.947	-23.5111	-24.8346	-29.6281	-29.0158	-22.7062	-27.2799	-22.8898	-24.9808	-25.7448	-28.1526	-24.0246	-33.2225	-20.9808	-29.5535	-23.3645	-29.2291	-23.3627	-23.354	-23.0701	-29.6075	-27.0204	-24.8048	-29.7561	-25.6175	-28.5275	-28.1749	-28.4903	-23.3896	-25.0086	-26.1088	-24.67	-27.9218
+	5.0262	-4.65585	sp|P61158|ARP3_HUMAN	Color2 [A=255, R=0, G=0, B=0]	1	4		-21.1292	-19.4461	-18.9172	-19.044	-18.834	-19.9172	-19.5642	-27.0513	-20.2481	-23.1425	-20.6259	-26.9617	-20.4049	-31.0763	-30.2869	-24.8973	-27.7636	-27.6499	-26.7465	-26.6584	-30.4209	-23.9939	-26.042	-23.0855	-23.7517	-26.5328	-24.0883	-24.7598	-23.4236	-20.1392	-23.7246	-22.9725	-26.2402	-23.8639	-25.1145	-24.6456	-24.4707	-25.0206	-23.6064	-25.1478	-27.194	-26.4637
	1.09784	0.5381	sp|P06727|APOA4_HUMAN	Color2 [A=255, R=0, G=0, B=0]	1	4		-18.29	-17.4933	-21.0708	-17.8407	-18.7616	-17.8306	-18.4461	-17.6776	-17.5811	-15.4787	-17.3538	-17.5867	-17.3782	-17.2245	-16.7924	-18.7616	-18.7299	-17.9101	-18.531	-17.6388	-16.567	-17.6358	-16.7066	-17.8306	-18.983	-16.6183	-17.1017	-17.1917	-16.7035	-17.4005	-18.0018	-16.9154	-17.4206	-17.0776	-18.0056	-17.1325	-18.0363	-17.8373	-17.7616	-17.1346	-17.403	-17.6329
	1.34672	-2.49589	sp|P61586|RHOA_HUMAN	Color2 [A=255, R=0, G=0, B=0]	1	4		-20.178	-20.0285	-19.6928	-19.0756	-22.5486	-26.0973	-18.441	-29.6833	-31.7631	-29.2801	-21.4669	-26.6747	-26.3996	-24.7994	-27.0284	-23.8865	-27.538	-23.345	-28.7837	-27.0594	-23.1113	-25.3589	-30.296	-23.1697	-26.1267	-25.5196	-28.6088	-30.6839	-27.0187	-31.8285	-25.2499	-25.9165	-25.8124	-24.5729	-26.8841	-27.5149	-19.1367	-29.5381	-23.8891	-26.5362	-24.0422	-27.6107
+	4.38773	-1.71182	sp|P61626|LYSC_HUMAN	Color2 [A=255, R=0, G=0, B=0]	1	4		-16.6256	-13.9361	-16.3228	-16.1242	-14.2762	-16.9811	-16.834	-17.3684	-17.5338	-17.393	-15.7537	-18.3709	-18.7941	-18.0363	-18.6271	-17.8306	-18.9755	-18.0519	-17.6154	-19.3086	-19.6566	-19.8475	-19.8072	-19.9172	-17.7489	-16.6806	-18.3856	-18.8681	-16.5531	-17.9352	-18.0836	-16.512	-17.1139	-17.7649	-17.7081	-18.0018	-17.0956	-18.145	-16.9388	-17.4384	-17.781	-18.0676
	0.921467	0.291536	sp|P01023|A2MG_HUMAN	Color2 [A=255, R=0, G=0, B=0]	1	4		-16.7425	-16.9792	-16.9208	-17.196	-17.5726	-16.9755	-18.2223	-16.8323	-16.8239	-17.5174	-17.0324	-16.408	-16.5256	-17.0597	-17.6388	-16.8802	-17.4669	-16.2648	-16.7051	-17.7362	-15.6096	-17.2877	-18.0956	-17.5393	-16.4461	-16.4986	-17.29	-17.2603	-16.567	-16.4853	-17.349	-16.7299	-16.9154	-16.9699	-16.6974	-16.9867	-16.9461	-16.8543	-16.567	-16.1874	-17.1263	-16.044
	0.0107741	-0.00785907	sp|P20742-2|PZP_HUMAN	Color2 [A=255, R=0, G=0, B=0]	1	4		-22.5754	-21.8259	-22.5754	-21.7993	-22.1492	-22.5486	-23.4119	-22.19	-21.8861	-22.3896	-22.027	-21.4055	-21.4015	-22.3275	-23.4135	-22.7578	-22.9548	-21.6306	-22.7888	-23.2109	-19.6928	-22.8861	-22.5936	-22.0836	-21.9666	-22.1029	-23.6437	-22.9316	-22.3975	-21.8205	-22.3505	-21.903	-22.116	-22.3738	-21.6589	-22.7476	-22.1094	-23.2391	-22.5136	-22.2607	-23.0025	-21.3086
	0.632352	-1.28339	sp|P07305-2|H10_HUMAN	Color2 [A=255, R=0, G=0, B=0]	1	4		-25.378	-21.7075	-23.9329	-25.3241	-26.2083	-21.8313	-28.8521	-29.2058	-20.4461	-21.2179	-27.8847	-27.26	-24.3722	-25.1889	-26.8459	-25.3657	-29.7106	-23.9992	-31.3038	-22.2186	-28.4505	-30.323	-22.7029	-29.5766	-23.621	-25.7187	-24.9304	-23.0258	-25.2803	-26.2779	-18.3966	-27.9536	-26.2777	-25.9784	-27.563	-27.5907	-25.3294	-24.2951	-22.748	-20.7658	-30.871	-23.4125
+	5.15523	2.53959	sp|P61916|NPC2_HUMAN	Color2 [A=255, R=0, G=0, B=0]	1	4		-21.1325	-20.5642	-21.279	-27.9628	-22.2463	-26.1327	-21.0772	-20.8179	-20.2553	-23.0519	-19.3955	-19.7681	-20.4943	-19.1745	-20.4858	-19.0208	-20.8046	-19.4986	-19.044	-19.9548	-18.366	-18.7875	-20.7784	-18.3856	-19.6447	-19.6685	-19.8612	-20.6734	-19.4986	-20.4544	-20.7199	-20.4176	-20.0178	-20.7681	-20.2553	-21.2644	-19.7299	-20.0041	-19.3758	-20.166	-19.6806	-18.9172
	0.669869	-0.559585	sp|P07357|CO8A_HUMAN	Color2 [A=255, R=0, G=0, B=0]	1	4		-20.0071	-20.0519	-20.5709	-19.6806	-20.5093	-20.9403	-21.4586	-20.8612	-21.1193	-19.8475	-21.505	-21.3621	-19.5754	-21.8639	-23.3079	-24.3959	-20.9785	-22.2039	-20.9087	-24.8788	-19.1325	-21.1458	-22.5136	-22.531	-22.3817	-19.4156	-19.903	-21.0056	-21.027	-19.6096	-20.6928	-19.337	-20.2589	-20.4753	-21.5845	-19.8612	-21.7375	-19.834	-19.9995	-20.0208	-20.4503	-21.4338
	1.91896	-2.50963	sp|P61978-2|HNRPK_HUMAN	Color2 [A=255, R=0, G=0, B=0]	1	4		-22.4379	-23.7135	-22.505	-22.8639	-24.6231	-23.9525	-22.7375	-23.867	-22.64	-26.6245	-23.5451	-24.7355	-24.4677	-25.5328	-24.3245	-28.2576	-18.9482	-30.353	-23.0995	-25.1693	-24.5257	-24.668	-26.8594	-26.3047	-26.8123	-31.0906	-25.5537	-30.8453	-33.3359	-22.0312	-28.4949	-26.6568	-25.4982	-24.7226	-30.0294	-28.0517	-25.3841	-23.1586	-23.1029	-25.8823	-27.749	-28.212
	0.758358	-1.53158	sp|P62314|SMD1_HUMAN	Color2 [A=255, R=0, G=0, B=0]	1	4		-24.2928	-29.1364	-21.7944	-20.5486	-28.2306	-20.1341	-21.1831	-24.3416	-22.5514	-31.0808	-27.1016	-25.0539	-29.5602	-19.7249	-23.17	-24.5723	-26.0741	-27.3341	-24.4154	-26.261	-26.9264	-25.1821	-20.5963	-27.9041	-26.8276	-27.8419	-24.2307	-23.9305	-27.3739	-22.4236	-31.9792	-20.7533	-23.912	-27.0798	-29.633	-27.9206	-26.9557	-22.108	-29.8183	-26.9978	-25.9947	-26.3862
	0.642832	-1.56795	sp|P62328|TYB4_HUMAN	Color2 [A=255, R=0, G=0, B=0]	1	4		-20.3797	-18.7941	-18.2356	-17.5896	-17.2113	-18.0796	-19.29	-20.5531	-18.531	-20.8833	-17.8039	-18.9905	-18.9244	-18.2223	-20.9845	-17.8172	-27.5184	-17.7521	-17.1429	-29.0613	-18.834	-26.6865	-25.0671	-30.0337	-27.1105	-20.6212	-23.8993	-18.8819	-16.1982	-23.7035	-18.9461	-17.9424	-19.0363	-19.337	-17.5867	-17.9942	-16.5953	-17.7081	-18.1078	-27.294	-18.6212	-19.4774
	2.98785	4.62802	sp|P63313|TYB10_HUMAN	Color2 [A=255, R=0, G=0, B=0]	1	4		-21.2054	-28.0217	-21.2679	-33.119	-25.1334	-25.2808	-29.1494	-27.7929	-24.25	-28.1144	-26.4396	-17.8006	-18.166	-18.258	-18.3514	-17.3782	-19.4565	-17.8272	-24.9566	-26.0249	-28.074	-22.3552	-25.6454	-23.6207	-23.683	-19.7299	-18.8889	-26.2315	-17.408	-22.3918	-25.598	-27.3041	-23.0132	-25.646	-27.3346	-18.834	-17.781	-18.0401	-24.3554	-18.0796	-18.2135	-19.1831
	0.547922	-1.26637	sp|P07602-2|SAP_HUMAN	Color2 [A=255, R=0, G=0, B=0]	1	4		-26.3437	-29.0228	-21.845	-24.7008	-25.4152	-25.385	-24.8494	-26.793	-24.3896	-21.443	-23.131	-24.7476	-25.0384	-28.3347	-27.3566	-25.9827	-27.8658	-30.4774	-25.4741	-35.829	-30.0331	-24.9305	-27.3837	-26.7718	-22.2974	-26.1781	-26.2366	-30.5982	-31.0097	-23.5211	-27.2392	-27.6082	-29.9471	-24.3828	-19.4395	-31.3933	-23.7648	-23.0191	-25.1741	-24.711	-22.4063	-30.0725
	0.697721	-1.23132	sp|P08123|CO1A2_HUMAN	Color2 [A=255, R=0, G=0, B=0]	1	4		-25.0059	-26.4119	-25.4861	-21.136	-21.1946	-25.006	-24.5565	-26.4644	-27.5639	-19.9299	-24.1505	-26.5471	-25.9024	-22.5379	-25.9082	-24.1749	-25.9592	-24.5575	-23.0147	-25.2709	-28.0165	-23.0772	-26.3669	-23.09	-28.6019	-22.662	-24.8285	-27.2105	-24.1843	-27.5027	-26.5063	-26.901	-23.747	-22.0646	-28.2332	-22.4082	-27.6647	-26.4644	-16.9691	-29.8118	-28.9512	-26.6403
+	3.81833	-4.23212	sp|P62491-2|RB11A_HUMAN	Color2 [A=255, R=0, G=0, B=0]	1	4		-21.0456	-22.6027	-21.7993	-21.2644	-22.116	-19.8205	-20.0086	-24.7887	-20.3466	-25.3311	-22.5223	-27.0526	-26.7185	-25.9019	-28.853	-28.142	-27.6008	-28.171	-24.7584	-24.8003	-24.1606	-25.3835	-20.5363	-22.3581	-29.6186	-23.7964	-26.7318	-28.264	-23.7143	-25.2506	-31.7761	-30.5861	-28.0832	-30.5149	-30.0584	-28.734	-28.9809	-19.6798	-28.4112	-26.7312	-23.7798	-23.6201
+	4.58693	-5.24137	sp|P08246|ELNE_HUMAN	Color2 [A=255, R=0, G=0, B=0]	1	4		-17.1874	-17.4487	-18.7051	-17.4617	-18.4005	-18.4308	-17.0896	-19.2625	-16.937	-17.983	-18.2854	-24.5293	-24.5682	-28.2343	-24.0047	-24.0274	-29.7059	-29.2059	-27.3074	-26.4925	-27.0072	-22.4503	-29.3907	-27.4796	-21.9845	-22.0208	-21.9548	-19.903	-18.9534	-24.7036	-20.9403	-19.0208	-19.2356	-20.2126	-21.6782	-20.6353	-19.8072	-21.3313	-18.2762	-23.531	-19.3275	-22.7684
	0.318951	0.70694	sp|P62820|RAB1A_HUMAN	Color2 [A=255, R=0, G=0, B=0]	1	4		-24.5127	-28.0308	-30.3823	-26.3974	-28.6168	-24.6494	-21.276	-24.3838	-24.9809	-30.1545	-24.3004	-27.2239	-28.0581	-24.871	-31.8986	-26.484	-24.4191	-27.8281	-26.881	-25.475	-26.2423	-21.9537	-28.1845	-20.253	-26.7561	-27.0193	-26.4814	-27.9322	-22.1476	-24.0367	-20.2135	-21.9058	-25.3262	-26.3142	-28.0468	-24.942	-26.9865	-31.7962	-23.6234	-21.6947	-26.7983	-26.4129
	1.78164	-2.19074	sp|P61026|RAB10_HUMAN	Color2 [A=255, R=0, G=0, B=0]	1	4		-22.7681	-28.6212	-25.5917	-23.7036	-22.138	-22.8421	-23.3597	-23.522	-23.8817	-22.9087	-25.025	-24.9166	-30.6693	-31.3298	-22.8338	-26.5733	-28.6554	-23.9326	-25.75	-26.134	-27.3459	-20.9	-23.8197	-26.607	-26.4565	-24.4755	-28.188	-24.6173	-23.6151	-26.9631	-27.1338	-23.5775	-27.6177	-28.9559	-29.8235	-24.1105	-30.1731	-21.2228	-25.9234	-28.8591	-25.2973	-25.7747
+	4.4843	-4.85857	sp|P08311|CATG_HUMAN	Color2 [A=255, R=0, G=0, B=0]	1	4		-16.9442	-18.8272	-19.0997	-18.304	-20.2302	-18.2445	-19.2716	-25.9368	-18.1831	-18.7237	-19.2808	-25.309	-26.7891	-30.9947	-24.9755	-23.323	-26.5021	-19.9408	-28.4799	-27.5984	-28.5248	-23.9352	-31.0435	-26.1064	-20.6306	-24.2826	-24.9201	-24.2973	-22.5754	-23.731	-28.3532	-19.7174	-20.9905	-20.5867	-22.8861	-22.1969	-23.2245	-22.7375	-24.4151	-20.9016	-22.505	-25.6098
	3.06089	3.23311	sp|P08493-2|MGP_HUMAN	Color2 [A=255, R=0, G=0, B=0]	1	4		-26.4965	-26.9413	-24.4505	-24.7661	-30.0798	-25.4964	-22.4669	-28.3208	-24.1142	-22.5044	-20.0347	-20.542	-20.5398	-20.6073	-27.5975	-21.8259	-20.542	-20.8099	-20.4236	-22.3582	-22.09	-20.6236	-21.505	-21.4135	-20.9316	-19.6685	-20.6685	-29.4737	-20.0581	-23.5273	-26.1906	-26.0007	-26.8598	-24.1288	-20.518	-21.2716	-20.5822	-25.3132	-25.3101	-21.0117	-20.1814	-20.8421
	3.18512	-3.25778	sp|P08567|PLEK_HUMAN	Color2 [A=255, R=0, G=0, B=0]	1	4		-23.2782	-29.9199	-22.6494	-21.2179	-24.0494	-19.4565	-19.6447	-23.3939	-22.7174	-23.2636	-24.8388	-25.3007	-24.0372	-27.5391	-26.9055	-25.8907	-26.5537	-25.316	-29.2518	-24.7506	-31.8791	-30.7508	-24.6674	-28.284	-27.3934	-26.2032	-20.0131	-28.3732	-25.3713	-25.7152	-26.405	-24.2447	-25.8399	-28.446	-28.4071	-23.0906	-25.1944	-25.4104	-26.1141	-29.4953	-26.571	-22.5092
	2.79696	-3.37636	sp|P62826|RAN_HUMAN	Color2 [A=255, R=0, G=0, B=0]	1	4		-23.1029	-27.4556	-21.7784	-21.0117	-22.4379	-21.589	-20.5029	-21.8756	-20.9637	-21.6589	-22.1626	-22.1713	-24.3211	-26.4508	-22.7375	-24.113	-23.3336	-23.1164	-26.0827	-27.9717	-26.9853	-25.2816	-26.4272	-23.6906	-25.5288	-23.5258	-27.0625	-26.5964	-27.6252	-25.916	-25.8898	-29.8206	-31.5739	-23.5975	-21.9725	-28.0316	-23.6384	-26.1072	-21.3275	-36.4854	-25.5108	-25.6033
	2.87882	-3.57756	sp|P10124|SRGN_HUMAN	Color2 [A=255, R=0, G=0, B=0]	1	4		-21.8861	-22.29	-24.3782	-20.5981	-24.7011	-23.17	-21.5442	-25.8967	-21.4216	-20.0071	-27.6025	-17.9591	-25.981	-27.9074	-27.3161	-22.479	-28.6548	-25.6966	-27.0465	-25.1031	-28.2767	-26.8081	-28.1326	-28.7171	-27.7916	-23.7512	-26.8048	-27.28	-21.8397	-25.5161	-28.2469	-23.5938	-34.4034	-29.1571	-26.0134	-23.6088	-32.4274	-22.4638	-26.4266	-26.5731	-28.3634	-24.9483
	1.32387	-1.71632	sp|P10153|RNAS2_HUMAN	Color2 [A=255, R=0, G=0, B=0]	1	4		-24.3482	-18.9755	-19.3466	-18.6746	-20.2126	-19.6928	-20.29	-19.2445	-19.9905	-19.834	-20.4277	-19.0756	-20.2589	-21.5442	-21.4379	-20.9696	-21.5664	-19.5531	-20.4338	-21.2974	-28.6817	-26.7554	-27.3945	-21.4461	-20.2553	-21.2463	-21.6119	-24.389	-19.9359	-28.3655	-20.4586	-20.3447	-21.0456	-20.4586	-20.2535	-21.09	-20.6806	-20.303	-20.505	-20.6782	-21.2109	-20.8694
	0.0147648	-0.00738569	sp|P01024|CO3_HUMAN	Color2 [A=255, R=0, G=0, B=0]	1	4		-16.2877	-16.3831	-16.311	-15.8959	-16.2535	-16.2535	-16.7457	-16.567	-16.7924	-16.4206	-15.7221	-15.8959	-15.8023	-16.3228	-16.4721	-16.7473	-17.1078	-17.0637	-16.4853	-18.0479	-15.7859	-16.903	-16.6198	-17.6506	-15.9316	-15.7941	-16.5393	-16.7143	-16.044	-16.0736	-16.2535	-15.9316	-16.4853	-16.2877	-15.8189	-16.3346	-16.3709	-16.4333	-16.0736	-15.8959	-16.6096	-16.044
	2.10919	1.05314	sp|P10643|CO7_HUMAN	Color2 [A=255, R=0, G=0, B=0]	1	4		-20.0239	-19.4774	-21.1934	-20.8448	-23.4478	-21.7026	-21.3777	-19.9316	-20.1848	-21.8313	-18.7425	-19.5201	-19.4774	-19.834	-20.3237	-20.1441	-20.442	-20.2956	-19.6447	-19.974	-18.781	-19.5201	-19.4055	-20.4461	-19.1917	-20.2517	-19.7681	-20.488	-19.7299	-25.2306	-19.6566	-19.6212	-19.7299	-19.5201	-19.875	-20.2607	-19.4055	-19.8475	-19.992	-19.4461	-19.7425	-19.974
	2.62966	-2.59332	sp|P62937|PPIA_HUMAN	Color2 [A=255, R=0, G=0, B=0]	1	4		-17.6183	-16.8441	-16.1982	-17.0637	-17.3709	-16.3831	-16.7004	-18.4308	-17.998	-17.441	-18.24	-17.601	-18.8006	-17.512	-18.6388	-17.928	-20.116	-18.1618	-22.5398	-20.3995	-23.4795	-20.0425	-25.1804	-30.4079	-19.4986	-20.6119	-19.7941	-18.7237	-18.1534	-20.5642	-19.8889	-19.1325	-19.7425	-19.29	-19.8475	-19.2993	-17.8039	-18.7552	-16.9999	-18.1874	-18.9316	-20.735
	1.23584	-1.56905	sp|P11215-2|ITAM_HUMAN	Color2 [A=255, R=0, G=0, B=0]	1	4		-25	-23.1425	-26.7387	-22.5223	-24.9806	-23.1694	-23.4744	-25.3738	-28.7044	-25.0952	-27.004	-26.1594	-29.2594	-29.4474	-23.5543	-25.2516	-25.3548	-24.6639	-25.5691	-25.6774	-24.2648	-24.1074	-23.9522	-23.4619	-31.6737	-22.6493	-27.4122	-29.8956	-24.6818	-28.8719	-28.0189	-25.0533	-28.8168	-23.2582	-28.7233	-24.4889	-29.6345	-25.8552	-24.2546	-26.7413	-25.3528	-27.4938
+	3.27013	-4.26803	sp|P62942|FKB1A_HUMAN	Color2 [A=255, R=0, G=0, B=0]	1	4		-19.7681	-19.2267	-18.8006	-18.4105	-18.7174	-18.4308	-18.4005	-28.4273	-18.9905	-19.1408	-19.0056	-19.366	-28.2663	-22.268	-26.9462	-18.0876	-30.1206	-20.9345	-27.6999	-27.5472	-25.0643	-22.8609	-27.7921	-26.7023	-27.8603	-28.516	-23.1831	-21.8367	-27.1463	-29.6494	-22.6879	-21.8313	-23.418	-21.853	-23.1327	-22.2826	-21.09	-24.5701	-20.5867	-21.9201	-22.1969	-25.9108
	0.342354	0.566252	sp|P12109|CO6A1_HUMAN	Color2 [A=255, R=0, G=0, B=0]	1	4		-21.8205	-21.6447	-23.4698	-22.2297	-21.8553	-20.3533	-24.4914	-22.5664	-21.3428	-32.7138	-21.3351	-21.7784	-21.232	-22.505	-22.4965	-22.2039	-21.8475	-22.9201	-22.19	-21.4461	-20.6613	-19.5867	-22.6589	-19.875	-21.1763	-22.8421	-24.1749	-24.1003	-22.5575	-22.7578	-24.9155	-24.5611	-22.2249	-20.6816	-23.0025	-25.1487	-24.0619	-25.8356	-22.3275	-23.2593	-23.5119	-21.531
	1.10219	-1.85006	sp|P62993|GRB2_HUMAN	Color2 [A=255, R=0, G=0, B=0]	1	4		-22.4348	-24.1347	-24.4569	-22.0086	-24.2278	-24.9551	-22.6782	-27.2215	-23.7859	-25.4988	-25.5052	-27.4733	-24.4644	-21.9544	-31.196	-24.7133	-25.7178	-21.9857	-24.8799	-23.1335	-29.9724	-28.6149	-23.4745	-27.125	-27.4253	-18.3183	-26.2321	-27.4853	-22.6879	-29.7431	-25.0678	-21.7725	-27.4985	-24.3668	-27.9269	-26.8694	-32.0846	-30.7848	-22.2974	-23.7509	-26.0474	-28.3719
	3.09015	-4.27115	sp|P12724|ECP_HUMAN	Color2 [A=255, R=0, G=0, B=0]	1	4		-18.9244	-21.1292	-20.3351	-18.7299	-25.5669	-19.4986	-19.4669	-25.5379	-19.7941	-28.9149	-20.2249	-26.5505	-26.4311	-28.0884	-27.6134	-27.7007	-23.1281	-21.8267	-26.9174	-19.3638	-24.7096	-24.4127	-25.4497	-24.4372	-25.1075	-23.9772	-28.0758	-26.4495	-22.4652	-28.5314	-29.851	-23.779	-28.1372	-27.0241	-28.2027	-23.4601	-21.971	-31.5408	-23.8449	-28.0943	-33.4216	-27.3641
	0.54053	-0.915516	sp|P13639|EF2_HUMAN	Color2 [A=255, R=0, G=0, B=0]	1	4		-24.7355	-26.2651	-25.5682	-23.4249	-26.3004	-22.7784	-22.4795	-29.3373	-23.4314	-24.4982	-24.2363	-26.2721	-26.0797	-24.1374	-26.0394	-26.294	-24.0098	-28.3517	-20.224	-25.7172	-23.004	-26.1818	-30.1409	-27.6424	-25.3899	-22.8351	-27.6926	-26.4119	-24.5684	-29.5037	-23.2342	-27.5082	-25.5477	-21.9505	-24.7323	-25.1213	-26.242	-26.4119	-23.8772	-27.8967	-24.1678	-24.7515
	0.424803	-0.314242	sp|P13671|CO6_HUMAN	Color2 [A=255, R=0, G=0, B=0]	1	4		-21.8421	-20.8367	-22.64	-20.7655	-22.4135	-19.6806	-20.6096	-21.29	-20.6734	-19.781	-20.7274	-20.6782	-19.6806	-21.8475	-21.2109	-22.7075	-22.4965	-21.7125	-20.8152	-24.1292	-20.055	-23.1029	-20.9403	-23.4135	-21.4669	-20.9875	-21.5354	-21.0117	-21.0332	-20.303	-20.9815	-22.8099	-20.7425	-20.3049	-21.6119	-20.531	-21.7476	-21.4015	-20.9058	-20.5508	-21.027	-22.0836
	1.00172	1.50242	sp|P14543-2|NID1_HUMAN	Color2 [A=255, R=0, G=0, B=0]	1	4		-24.6752	-25.9339	-27.165	-25.3123	-27.4012	-27.168	-23.6084	-28.2824	-27.0594	-28.9787	-22.7174	-26.1749	-24.7411	-26.6601	-24.4714	-25.1814	-20.8758	-23.7116	-25.6456	-26.4511	-29.5724	-23.5522	-26.3128	-22.7965	-24.5834	-25.1737	-22.8938	-27.6466	-25.585	-24.0177	-24.6879	-31.1674	-24.4668	-29.1941	-22.4835	-24.9591	-18.5895	-24.1144	-24.8144	-23.6912	-26.1307	-29.843
	2.21268	-3.14689	sp|P14780|MMP9_HUMAN	Color2 [A=255, R=0, G=0, B=0]	1	4		-28.073	-20.6027	-17.6154	-17.601	-18.1283	-18.1703	-21.4837	-20.8313	-24.7888	-18.3856	-20.4196	-29.8742	-25.2627	-27.0001	-31.1444	-22.0451	-20.3933	-24.0136	-24.3733	-21.3284	-22.1928	-27.4766	-32.3116	-24.9222	-22.7285	-23.9785	-22.1626	-21.9607	-22.0581	-23.5972	-24.2915	-22.2463	-21.4965	-22.5136	-23.875	-22.6119	-21.9725	-23.1425	-21.2109	-21.1094	-21.4965	-27.2189
	0.133774	-0.342954	sp|P15104|GLNA_HUMAN	Color2 [A=255, R=0, G=0, B=0]	1	4		-24.154	-22.1933	-25.8277	-30.8175	-24.1412	-28.6022	-26.3518	-29.5807	-28.4036	-26.2576	-26.4493	-26.228	-21.949	-22.0208	-26.6628	-30.6923	-26.653	-19.9316	-30.4139	-29.1726	-28.7585	-30.4647	-27.4908	-26.9328	-31.178	-28.302	-29.3649	-22.6144	-23.3491	-24.0279	-25.5754	-29.3026	-30.8183	-27.3712	-30.2335	-27.1116	-24.9689	-28.1229	-28.0101	-26.3968	-29.5038	-25.6967
	0.145889	-0.344035	sp|P15151-2|PVR_HUMAN	Color2 [A=255, R=0, G=0, B=0]	1	4		-28.8669	-25.3109	-23.693	-24.4056	-20.9934	-26.2317	-21.7011	-30.3279	-28.703	-22.1811	-23.0939	-24.9479	-30.653	-27.8627	-24.8589	-21.6756	-25.3801	-25.0346	-24.5527	-29.2661	-21.5754	-21.3428	-24.6648	-28.7765	-23.9502	-23.8677	-27.0064	-24.5462	-27.8801	-24.9727	-25.0968	-24.8929	-26.1506	-24.8159	-21.952	-25.5897	-28.8627	-26.5375	-29.1558	-26.3072	-27.8974	-27.9157
	0.221663	-0.227492	sp|P01031|CO5_HUMAN	Color2 [A=255, R=0, G=0, B=0]	1	4		-21.1626	-20.4774	-20.1986	-19.7051	-19.9345	-19.1325	-20.9002	-19.834	-20.949	-21.1559	-20.3428	-20.2427	-19.0756	-20.0534	-23.268	-21.9785	-23.0147	-20.3995	-21.8639	-24.0394	-18.6329	-22.2249	-19.9388	-23.6231	-20.9087	-19.5754	-20.4216	-19.6096	-20.1029	-20.0332	-19.8475	-19.6329	-19.5531	-19.6928	-19.8889	-19.8475	-20.3896	-20.4922	-19.9316	-19.5093	-20.8072	-20.5664
	0.304937	-0.65662	sp|P17677-2|NEUM_HUMAN	Color2 [A=255, R=0, G=0, B=0]	1	4		-22.3558	-26.1566	-26.6216	-25.9387	-25.4947	-28.53	-26.1642	-26.1872	-20.203	-26.5278	-30.7985	-23.7115	-29.9398	-22.9905	-27.272	-21.1797	-27.8789	-24.4554	-27.0142	-25.2566	-27.4347	-22.7075	-25.0499	-23.9487	-22.7605	-22.4443	-28.9477	-23.945	-21.2892	-24.7054	-30.8112	-30.2164	-28.9201	-27.8449	-28.2504	-28.3567	-28.2257	-23.2079	-22.9095	-26.4159	-27.2536	-25.5434
	3.20792	-2.71988	sp|P63104|1433Z_HUMAN	Color2 [A=255, R=0, G=0, B=0]	1	4		-20.3505	-19.6212	-20.2625	-19.3955	-19.4986	-20.4901	-19.0756	-24.1451	-20.3218	-22.8974	-18.4774	-17.9065	-19.0132	-21.5845	-23.9595	-19.903	-24.1969	-20.6903	-23.9224	-27.1496	-23.505	-22.9329	-25.1658	-22.8382	-24.9953	-24.3896	-23.6119	-24.0746	-22.64	-23.6268	-28.9425	-24.5016	-24.1886	-23.7194	-24.8706	-23.6175	-22.9548	-24.0823	-22.6782	-24.2477	-23.3214	-23.2391
	0.50528	-1.10471	sp|P62258|1433E_HUMAN	Color2 [A=255, R=0, G=0, B=0]	1	4		-23.116	-20.715	-21.9965	-21.8099	-21.9666	-26.4149	-30.2348	-25.62	-21.5981	-28.4482	-20.4774	-19.9504	-19.7941	-23.5575	-26.5627	-24.2651	-24.3504	-24.9789	-25.956	-27.7437	-23.984	-23.5741	-27.1533	-24.1666	-23.7355	-25.059	-21.7265	-29.3591	-24.0985	-26.6349	-26.4597	-30.7797	-26.0451	-28.5458	-28.4052	-26.1597	-21.2478	-28.1708	-28.294	-23.7074	-30.2379	-24.3956
	0.653795	-1.29623	sp|P61981|1433G_HUMAN	Color2 [A=255, R=0, G=0, B=0]	1	4		-23.0519	-22.4965	-19.8646	-22.5664	-23.764	-22.875	-21.4216	-29.0605	-22.7993	-23.5611	-21.6027	-18.1492	-20.0868	-20.3699	-22.8994	-20.3699	-24.2079	-20.3275	-20.9126	-26.5291	-26.4068	-21.6344	-21.0099	-22.0679	-23.8772	-29.1758	-27.6143	-24.8972	-25.3898	-27.8189	-26.3309	-26.0593	-23.1229	-24.8943	-24.508	-26.2253	-27.638	-31.6362	-22.9087	-24.6936	-24.3927	-26.0822
	2.82644	-3.2428	sp|P31946-2|1433B_HUMAN	Color2 [A=255, R=0, G=0, B=0]	1	4		-21.6879	-20.5223	-21.3237	-20.5981	-22.4711	-20.0162	-20.7681	-22.29	-21.232	-21.2753	-20.9115	-20.8286	-20.7174	-21.232	-24.2622	-20.8152	-29.9587	-21.2109	-22.8522	-23.1273	-24.8889	-26.2833	-24.4343	-26.2466	-22.6977	-22.9518	-23.5469	-24.2306	-22.6782	-26.129	-27.9517	-23.296	-24.1186	-24.8141	-29.4657	-22.7888	-24.3927	-23.2945	-20.7274	-29.9977	-23.2391	-26.3871
	1.17472	-1.87868	sp|Q04917|1433F_HUMAN	Color2 [A=255, R=0, G=0, B=0]	1	4		-22.3351	-21.9666	-25.5168	-23.1425	-22.178	-23.3597	-22.9548	-26.278	-22.2753	-23.7395	-22.8639	-20.0581	-20.9172	-22.2249	-21.5106	-21.5981	-24.5176	-23.6475	-27.3372	-26.4334	-23.2806	-29.5916	-23.757	-27.5096	-26.3132	-30.611	-26.2333	-28.3894	-27.5606	-19.939	-24.4227	-28.9385	-24.0405	-26.8084	-25.7631	-29.0914	-31.447	-27.6154	-28.0998	-20.745	-23.6338	-26.3701
+	4.05457	-4.09087	sp|P18428|LBP_HUMAN	Color2 [A=255, R=0, G=0, B=0]	1	4		-19.9172	-20.1176	-21.9374	-19.8205	-22.1763	-20.802	-20.9403	-21.4586	-20.1576	-20.8833	-22.8421	-24.5575	-22.9785	-23.9572	-24.9201	-31.5089	-28.9584	-23.9232	-32.1938	-24.6663	-19.8205	-25.53	-28.7214	-26.6957	-21.1325	-25.0444	-27.2149	-23.766	-26.3084	-24.0519	-24.8057	-20.8179	-20.7425	-22.5845	-23.027	-23.2249	-25.3428	-24.8974	-21.1226	-29.1638	-29.2185	-25.9818
	2.28231	-2.79837	sp|P18510-2|IL1RA_HUMAN	Color2 [A=255, R=0, G=0, B=0]	1	4		-21.2644	-21.3699	-27.9704	-20.9345	-23.1831	-21.1593	-20.9172	-20.7604	-20.3738	-20.3563	-26.5794	-21.8259	-21.1593	-23.0222	-25.549	-23.607	-20.7121	-25.6729	-22.8861	-28.8972	-24.1355	-26.7413	-25.8034	-23.8168	-32.147	-23.3707	-25.2233	-28.7839	-21.6259	-23.8334	-23.6384	-29.5089	-22.1559	-26.4995	-22.7274	-27.4255	-22.1969	-23.0267	-23.1969	-21.518	-21.7842	-28.2589
	0.153082	-0.099793	sp|P19652|A1AG2_HUMAN	Color2 [A=255, R=0, G=0, B=0]	1	4		-16.9589	-15.0936	-14.9092	-14.823	-17.5981	-15.7941	-15.7457	-15.1346	-15.0936	-15.2535	-15.7378	-16.7794	-15.6388	-16.4721	-15.8959	-15.5531	-14.5811	-15.1139	-16.7081	-16.8924	-15.1139	-16.2091	-16.4461	-16.3466	-15.2648	-14.8612	-16.2311	-15.5256	-14.7982	-16.3466	-15.6761	-15.6536	-16.998	-15.6169	-15.5053	-16.5393	-15.2762	-15.4986	-14.6874	-15.5811	-15.3526	-15.7457
	0.842207	-1.49509	sp|P20061|TCO1_HUMAN	Color2 [A=255, R=0, G=0, B=0]	1	4		-28.4529	-31.0693	-22.7174	-20.082	-23.1292	-23.1029	-23.6101	-23.3849	-28.983	-24.3458	-27.9035	-28.0889	-22.8072	-26.0898	-25.633	-27.0064	-28.6598	-28.2701	-29.124	-27.8277	-25.8447	-23.6407	-25.9499	-22.6637	-27.5642	-22.7085	-30.27	-25.4116	-29.9597	-24.8609	-26.0459	-24.7044	-26.8047	-26.7704	-27.7642	-29.6946	-26.1006	-24.0009	-22.4774	-25.8235	-32.2032	-22.5066
+	5.61238	-5.67415	sp|P20160|CAP7_HUMAN	Color2 [A=255, R=0, G=0, B=0]	1	4		-18.6388	-19.8475	-21.1525	-20.6447	-21.3817	-20.0285	-20.1711	-21.09	-21.1865	-20.3408	-20.715	-25.6641	-28.914	-26.7733	-27.6222	-31.5342	-24.9136	-23.1351	-30.144	-30.231	-29.0501	-26.701	-32.7472	-29.4428	-23.3458	-25.6512	-29.4518	-25.0892	-22.3199	-29.1499	-28.1619	-21.505	-28.2964	-20.9637	-23.7214	-25.7735	-23.6212	-22.8861	-22.0147	-24.8206	-23.326	-30.5101
	1.73571	-2.12945	sp|P20618|PSB1_HUMAN	Color2 [A=255, R=0, G=0, B=0]	1	4		-25.8491	-26.2791	-23.3412	-21.7629	-27.0026	-22.5486	-20.7501	-23.2249	-27.5255	-23.3794	-28.3261	-30.3905	-28.1833	-25.2543	-23.3704	-28.606	-25.6923	-23.2885	-22.8793	-26.5412	-27.6756	-26.8602	-27.9337	-25.9443	-26.2274	-24.454	-29.0657	-26.3845	-28.1745	-24.5496	-27.5168	-27.7119	-29.759	-27.5472	-30.4999	-26.1723	-26.6554	-26.2396	-21.4095	-22.8326	-25.5569	-25.1887
	0.518442	0.840146	sp|P01033|TIMP1_HUMAN	Color2 [A=255, R=0, G=0, B=0]	1	4		-18.903	-18.4774	-23.4501	-23.3397	-20.9258	-22.9432	-21.7274	-19.4565	-19.2445	-18.5365	-18.6096	-19.318	-19.2445	-19.3563	-19.7299	-19.8612	-17.6506	-19.2716	-19.0132	-19.6212	-20.1848	-20.7324	-31.5502	-20.469	-19.6329	-18.9461	-19.4565	-18.29	-18.7941	-18.6447	-18.875	-18.2716	-22.5754	-21.5223	-20.5376	-20.4075	-18.0597	-19.3466	-18.0756	-19.0285	-19.1831	-20.1934
	0.914943	-1.134	sp|P22792|CPN2_HUMAN	Color2 [A=255, R=0, G=0, B=0]	1	4		-21.0804	-21.2074	-24.3551	-21.1934	-21.1934	-24.5936	-21.8475	-21.0613	-21.1127	-22.6977	-22.64	-25.0444	-21.074	-22.1226	-22.5486	-24.2826	-22.6027	-22.853	-23.0772	-27.7543	-19.8475	-25.6357	-26.7113	-28.1416	-22.3351	-21.4095	-22.1763	-25.1859	-22.7888	-21.2607	-23.1425	-20.735	-21.8367	-23.827	-20.4753	-22.4135	-25.9489	-22.1425	-21.505	-21.7075	-22.9087	-25.1969
+	4.69811	-5.3653	sp|P01040|CYTA_HUMAN	Color2 [A=255, R=0, G=0, B=0]	1	4		-18.2091	-19.4055	-19.2356	-17.7081	-18.2535	-18.542	-18.7112	-20.3199	-18.6867	-18.8272	-18.6566	-29.6249	-24.959	-21.4673	-22.472	-20.0852	-31.8916	-30.1251	-27.1263	-19.7573	-22.1298	-31.5599	-24.4666	-23.478	-28.3336	-23.4416	-22.1912	-21.7026	-25.8689	-25.4337	-21.8498	-20.8286	-20.0086	-25.3598	-24.7565	-24.345	-20.8694	-22.2463	-20.0788	-27.6629	-24.2977	-25.3762
	0.264711	0.294185	sp|P01042|KNG1_HUMAN	Color2 [A=255, R=0, G=0, B=0]	1	4		-22.5754	-21.3935	-22.366	-24.3769	-26.2535	-22.3199	-25.0695	-21.7274	-21.8205	-22.0086	-23.3079	-22.1559	-24.5469	-22.0581	-21.64	-23.0645	-22.09	-22.1358	-22.9316	-26.0098	-22.7274	-25.5754	-22.488	-25.3801	-22.7888	-21.2356	-23.0147	-21.4176	-22.8639	-22.4711	-22.4055	-20.5687	-21.6782	-21.6589	-22.1425	-22.7075	-22.1425	-21.7784	-23.1694	-21.9201	-23.0147	-25.0645
	0.172376	0.242987	sp|P01042-2|KNG1_HUMAN	Color2 [A=255, R=0, G=0, B=0]	1	4		-25.0952	-24.0952	-24.2081	-22.9432	-22.6685	-24.3275	-25.9339	-22.366	-22.4055	-22.64	-27.4909	-21.3582	-21.7125	-25.3801	-23.6666	-23.8313	-23.5171	-24.9666	-23.5539	-25.2768	-19.8205	-20.5867	-21.8421	-21.8639	-23.3094	-24.4677	-21.1934	-21.2004	-25.0001	-24.0519	-22.09	-21.6212	-21.5354	-24.8929	-24.1108	-23.116	-24.005	-23.0645	-23.7456	-24.7314	-24.827	-25.2535
+	5.76822	-4.74895	sp|P22894|MMP8_HUMAN	Color2 [A=255, R=0, G=0, B=0]	1	4		-19.8475	-20.2753	-17.1366	-19.6212	-19.4669	-18.5642	-19.2808	-19.8889	-19.8475	-19.4461	-19.6806	-23.5211	-23.3854	-23.3578	-22.0377	-21.5834	-21.7489	-26.0645	-24.5099	-30.0169	-25.5661	-24.5543	-22.8194	-30.9515	-22.116	-27.2108	-26.8025	-22.232	-22.0519	-29.4336	-22.7993	-21.5007	-21.7224	-24.6698	-21.4055	-21.8971	-25.4128	-22.8518	-21.19	-24.3489	-26.2425	-25.6546
	1.96163	-2.98297	sp|P23284|PPIB_HUMAN	Color2 [A=255, R=0, G=0, B=0]	1	4		-18.9534	-20.3237	-22.7578	-20.8152	-23.027	-20.7375	-20.834	-26.9721	-20.2144	-21.5981	-20.5981	-26.597	-27.0827	-24.3224	-21.9258	-26.957	-19.9172	-23.6996	-21.6542	-23.6898	-21.5339	-21.9725	-22.7569	-21.442	-19.1804	-25.3436	-21.2193	-25.3428	-26.353	-28.7404	-25.24	-25.7472	-27.2149	-15.6813	-27.7955	-26.3642	-28.6512	-23.5469	-22.6027	-29.8733	-28.9926	-29.1971
	0.449599	0.798399	sp|P01210|PENK_HUMAN	Color2 [A=255, R=0, G=0, B=0]	1	4		-22.7888	-21.2285	-23.9421	-19.6654	-25.5268	-23.2306	-24.0182	-21.1626	-21.7324	-26.3285	-20.3105	-19.6329	-21.1969	-20.8833	-23.5241	-20.4586	-24.3184	-20.8072	-21.1728	-19.3086	-20.6376	-18.8681	-22.116	-18.5981	-22.853	-21.8421	-22.5486	-29.5528	-22.0581	-22.0025	-23.5816	-22.6879	-25.2774	-27.3968	-21.6027	-27.3255	-21.3049	-21.8694	-22.64	-21.1831	-23.8014	-17.9637
	0.269603	-0.571032	sp|P23470-2|PTPRG_HUMAN	Color2 [A=255, R=0, G=0, B=0]	1	4		-27.1472	-25.3729	-23.0587	-24.7231	-25.674	-23.186	-25.4988	-31.834	-24.0911	-23.8473	-25.6784	-31.5384	-25.0667	-26.5244	-28.8789	-25.8442	-31.318	-26.1566	-20.5859	-25.3366	-24.6957	-23.1969	-29.5856	-23.8639	-25.1969	-26.8975	-29.0208	-27.004	-26.3557	-27.4603	-27.7851	-26.115	-25.6766	-26.4665	-22.7604	-21.8487	-28.5624	-24.0933	-21.7727	-23.6438	-26.0459	-25.0952
	0.199627	0.487134	sp|P23515|OMGP_HUMAN	Color2 [A=255, R=0, G=0, B=0]	1	4		-22.7784	-21.5354	-26.5052	-30.6036	-21.0611	-24.7102	-24.1613	-22.9905	-22.6212	-23.2286	-20.337	-20.531	-21.7026	-27.0656	-20.8367	-21.2074	-21.1062	-21.7375	-22.232	-20.7324	-20.8475	-20.0804	-23.5827	-19.834	-20.5508	-22.9432	-24.7977	-28.6996	-28.267	-23.6977	-22.2586	-28.9121	-24.6749	-22.9462	-27.7839	-23.7877	-24.3447	-28.8212	-23.0969	-23.5575	-22.5738	-23.2665
	1.14527	1.28593	sp|P01602|KV110_HUMAN	Color2 [A=255, R=0, G=0, B=0]	1	4		-23.3154	-17.983	-20.8833	-20.8232	-24.5539	-27.4389	-20.082	-22.4965	-22.3896	-19.5642	-18.6329	-21.1831	-18.1917	-20.6306	-20.2808	-21.8475	-22.3199	-22.0836	-18.8139	-22.4965	-20.1797	-19.4461	-20.2445	-22.8824	-20.1062	-22.1559	-19.9563	-21.2607	-19.1492	-18.6329	-21.7836	-26.805	-19.834	-20.518	-21.903	-19.1492	-20.2267	-19.8889	-19.9432	-21.6928	-21.531	-18.7745
	0.830252	-1.88235	sp|P01598|KV106_HUMAN	Color2 [A=255, R=0, G=0, B=0]	1	4		-23.4687	-25.7737	-19.7785	-23.9485	-25.4158	-19.7893	-16.5742	-24.5093	-28.9697	-25.8273	-21.7939	-21.4877	-18.9527	-27.3124	-26.3214	-22.7137	-27.8361	-25.2775	-16.3561	-28.3884	-25.3439	-27.1413	-24.9245	-25.851	-30.981	-26.7793	-24.619	-20.275	-26.2891	-23.3675	-27.5367	-29.606	-26.0711	-29.6332	-27.5207	-25.1964	-20.7075	-26.3628	-25.5475	-26.8835	-32.4708	-22.2239
	0.452011	-1.02331	sp|P24593|IBP5_HUMAN	Color2 [A=255, R=0, G=0, B=0]	1	4		-20.7226	-23.6134	-23.1081	-27.0567	-23.7366	-30.1002	-23.2453	-29.7598	-22.2286	-28.8258	-23.723	-25.9057	-26.6335	-25.6397	-24.5101	-22.5575	-29.5574	-26.3883	-31.0065	-22.3832	-25.0706	-20.9258	-31.1628	-21.0772	-23.0394	-25.4406	-26.0606	-27.2233	-25.045	-27.5107	-26.9344	-27.1095	-29.0329	-26.1645	-25.785	-25.7257	-30.3386	-33.389	-21.6087	-28.9677	-28.6455	-24.3577
	1.82229	-2.44406	sp|P26022|PTX3_HUMAN	Color2 [A=255, R=0, G=0, B=0]	1	4		-24.9109	-24.4948	-29.5196	-22.4711	-24.4717	-26.9631	-20.6849	-21.0007	-24.6801	-24.5293	-25.0481	-28.8953	-27.6368	-24.3591	-29.3617	-25.9261	-25.55	-28.5671	-29.7759	-28.7079	-25.8201	-25.0887	-28.6272	-27.6107	-31.3761	-23.4434	-29.4983	-28.7808	-29.1967	-22.4823	-28.587	-28.772	-27.3815	-25.6584	-26.9392	-27.7642	-23.5046	-18.3672	-24.0618	-28.5678	-28.8179	-24.3926
	0.824445	-1.28642	sp|P26447|S10A4_HUMAN	Color2 [A=255, R=0, G=0, B=0]	1	4		-23.3007	-25.018	-22.4802	-27.0589	-20.9403	-24.0325	-22.3382	-23.0689	-22.488	-23.1559	-24.1966	-21.3543	-26.0363	-26.3472	-21.5936	-24.5312	-23.2687	-25.2157	-27.9632	-20.7763	-22.2055	-27.6691	-31.0473	-24.0427	-26.416	-23.0184	-28.7546	-26.9332	-22.0786	-21.6991	-29.9835	-24.4707	-25.9476	-24.7862	-22.6589	-24.9994	-26.3653	-22.1694	-21.5845	-23.3479	-26.3396	-25.7364
	0.604388	1.12325	sp|P26641-2|EF1G_HUMAN	Color2 [A=255, R=0, G=0, B=0]	1	4		-28.1767	-19.4613	-25.164	-32.5041	-25.3675	-23.7314	-27.1804	-28.8336	-26.5272	-22.579	-26.1266	-26.0576	-19.0289	-22.2239	-25.8218	-22.2937	-28.6154	-26.6272	-24.5237	-24.0273	-23.7989	-23.9646	-22.3915	-26.6398	-22.0092	-22.696	-30.9224	-24.944	-21.5921	-28.54	-26.9303	-24.9406	-26.3153	-23.1497	-26.4048	-24.8776	-21.3695	-25.4795	-26.0677	-26.4016	-23.2536	-25.9904
	0.74708	-1.01962	sp|P01613|KV121_HUMAN	Color2 [A=255, R=0, G=0, B=0]	1	4		-17.9681	-17.7843	-19.0056	-17.7425	-18.983	-16.839	-18.116	-18.1703	-18.0519	-18.2671	-19.9475	-19.781	-19.9417	-18.304	-18.3514	-17.403	-18.3275	-18.8272	-19.0132	-19.6806	-17.7521	-18.983	-18.4669	-19.6566	-20.8475	-18.2179	-19.2091	-17.8306	-17.5698	-19.2091	-19.7425	-18.2625	-19.337	-18.5811	-18.4005	-21.6734	-17.1139	-17.7237	-17.0558	-18.7112	-18.8681	-30.7699
	0.873199	0.737734	tr|A0A075B6S5|A0A075B6S5_HUMAN	Color2 [A=255, R=0, G=0, B=0]	1	4		-20.4156	-19.6928	-19.2716	-19.0285	-23.329	-20.1917	-21.3738	-21.0804	-20.1969	-19.166	-19.3856	-19.5642	-20.0117	-21.2499	-20.0347	-19.8072	-17.7713	-19.4774	-19.2091	-19.6685	-19.5754	-20.1576	-21.0456	-25.6721	-20.3332	-18.6806	-19.1576	-19.7299	-17.7552	-18.9534	-19.4986	-19.8072	-19.2179	-19.5201	-19.1242	-18.5147	-20.0086	-18.5093	-17.8139	-20.518	-20.4858	-20.161
	0.72014	-1.46929	sp|P01610|KV118_HUMAN	Color2 [A=255, R=0, G=0, B=0]	1	4		-20.7224	-19.9651	-19.8475	-20.4544	-21.2644	-20.6903	-20.2698	-21.1029	-20.9229	-20.1275	-22.5641	-29.5477	-19.4461	-27.7994	-25.8749	-21.2968	-17.5754	-21.5335	-19.7941	-31.5218	-24.502	-30.4133	-20.4795	-22.4972	-25.0915	-20.605	-20.469	-19.8475	-19.5531	-19.6928	-20.6879	-21.5754	-20.7199	-19.9875	-20.7026	-20.0132	-20.488	-20.4795	-19.1242	-20.0965	-19.9637	-19.9316
	0.001391	-0.00361729	sp|P01609|KV117_HUMAN	Color2 [A=255, R=0, G=0, B=0]	1	4		-22.3975	-25.1557	-22.936	-21.5002	-23.2753	-22.5845	-21.5442	-22.8645	-28.8746	-25.8846	-22.8974	-25.4191	-23.0394	-22.4297	-22.0645	-26.8631	-21.5398	-20.1677	-21.0301	-22.7888	-21.9432	-21.6797	-23.1694	-27.3342	-22.4135	-22.5398	-22.488	-22.8421	-21.9725	-21.3505	-26.4851	-22.3428	-22.232	-22.0332	-22.3582	-26.1411	-27.0041	-21.7732	-21.7425	-30.5168	-22.232	-28.4924
	0.185395	-0.532291	sp|P04431|KV123_HUMAN	Color2 [A=255, R=0, G=0, B=0]	1	4		-26.031	-29.1939	-21.5465	-26.2581	-22.24	-25.4983	-26.4039	-23.0169	-26.3278	-25.2521	-21.777	-25.0903	-21.5358	-27.5644	-30.144	-23.8725	-21.8959	-23.8235	-25.9357	-29.4983	-27.1199	-20.8988	-27.2853	-24.5832	-28.8415	-25.2347	-30.7691	-27.8294	-22.8861	-30.5781	-30.8675	-25.9606	-26.5757	-27.297	-28.2347	-29.6672	-18.4827	-30.4766	-19.3955	-27.5493	-26.5361	-25.9461
	0.129215	-0.381272	sp|P01594|KV102_HUMAN	Color2 [A=255, R=0, G=0, B=0]	1	4		-26.1552	-21.2716	-23.2517	-26.9896	-22.4135	-22.2179	-25.1818	-23.9624	-31.0221	-22.027	-23.1224	-24.3655	-22.2039	-26.0074	-23.0922	-28.4144	-24.5889	-23.0585	-22.1831	-23.1612	-19.2484	-20.9258	-23.9189	-29.017	-26.7005	-27.7816	-23.6011	-22.1559	-27.1084	-24.7415	-22.1831	-22.531	-22.055	-33.6357	-27.4012	-22.6879	-19.7425	-22.6494	-31.0257	-24.1686	-25.8227	-29.209
	0.451151	0.72783	sp|P01608|KV116_HUMAN	Color2 [A=255, R=0, G=0, B=0]	1	4		-19.1492	-19.9563	-19.2625	-19.0132	-20.3856	-19.875	-19.4055	-29.8782	-24.0443	-18.7681	-21.8463	-20.4095	-20.5288	-21.1865	-24.3904	-19.3275	-17.5558	-18.7489	-20.4816	-20.3955	-22.4055	-24.648	-24.7253	-20.2845	-21.6494	-19.3563	-20.5981	-18.8819	-19.6447	-19.2091	-19.5201	-19.6447	-19.8612	-18.8889	-19.6096	-18.8681	-20.0117	-19.834	-18.7299	-20.3836	-19.4986	-19.1917
	0.344628	0.815976	sp|P01601|KV109_HUMAN	Color2 [A=255, R=0, G=0, B=0]	1	4		-23.043	-25.8078	-25.8835	-25.3538	-22.7784	-23.5531	-25.1418	-28.7671	-24.8879	-20.027	-23.6312	-23.6063	-22.0025	-21.5507	-22.0519	-22.8313	-23.0025	-22.2826	-21.3428	-31.7263	-22.7964	-22.6589	-26.2126	-25.346	-22.0581	-25.3952	-22.4297	-22.1029	-21.074	-22.8768	-26.1661	-23.2391	-21.3856	-22.0645	-22.5136	-22.6589	-30.0152	-20.8046	-20.0285	-28.1793	-21.9666	-20.9058
	0.00158218	-0.00451358	sp|P28062-2|PSB8_HUMAN	Color2 [A=255, R=0, G=0, B=0]	1	4		-28.0968	-29.841	-24.769	-22.5664	-29.3233	-22.2708	-24.889	-23.3707	-25.3415	-29.8655	-25.6023	-21.9984	-26.6445	-28.1771	-26.2331	-22.0272	-23.4068	-23.053	-27.2338	-27.6507	-25.0419	-29.9807	-25.2534	-23.5588	-23.6628	-28.8989	-25.7627	-23.09	-27.812	-26.2335	-27.6566	-23.8534	-28.1628	-33.2932	-28.7992	-26.0252	-23.7095	-23.027	-21.4753	-30.7444	-26.5684	-27.7555
+	3.56578	2.30044	sp|P29622|KAIN_HUMAN	Color2 [A=255, R=0, G=0, B=0]	1	4		-26.0295	-21.4015	-20.7365	-25.1874	-28.4537	-22.2179	-23.2724	-22.1969	-22.1694	-24.488	-26.4119	-21.7274	-20.1308	-20.9316	-20.9785	-22.2826	-22.8313	-22.5936	-21.5981	-22.1831	-21.7476	-21.2356	-21.2391	-22.6977	-24.5258	-20.6903	-21.2753	-20.8205	-20.166	-20.6709	-20.3935	-20.3428	-20.8099	-20.7451	-22.0208	-20.0566	-19.992	-20.8805	-21.2463	-19.983	-21.2571	-20.8639
	0.759587	-1.2355	sp|P63241-2|IF5A1_HUMAN	Color2 [A=255, R=0, G=0, B=0]	1	4		-22.0086	-22.8639	-22.2066	-22.7375	-26.5506	-21.3086	-22.1226	-27.3299	-21.7125	-20.6758	-21.7836	-21.853	-21.9144	-23.9882	-22.5664	-27.4579	-22.366	-25.1403	-23.0997	-21.4463	-26.5281	-25.1279	-30.173	-22.2139	-28.6772	-22.8974	-24.7555	-25.8732	-21.9201	-25.7777	-30.8814	-21.2043	-22.8639	-22.1626	-24.6934	-24.1662	-21.9845	-22.6685	-20.518	-24.8871	-27.9514	-25.2626
	0.0111217	0.0305544	sp|P29966|MARCS_HUMAN	Color2 [A=255, R=0, G=0, B=0]	1	4		-29.7118	-21.8028	-20.1022	-28.1858	-25.056	-24.7355	-27.7543	-23.8078	-25.0561	-23.3198	-27.7906	-23.1831	-23.5504	-23.4829	-24.7938	-21.8421	-27.4885	-26.5737	-21.5151	-27.0463	-25.549	-25.0528	-26.9977	-22.1461	-30.8841	-24.168	-24.2364	-23.8035	-24.1239	-23.7486	-19.8887	-20.968	-24.1914	-27.5832	-29.1267	-27.4259	-29.319	-20.2211	-23.8639	-23.0494	-26.6337	-24.0918
+	4.34544	-3.79155	sp|P30041|PRDX6_HUMAN	Color2 [A=255, R=0, G=0, B=0]	1	4		-22.4216	-21.6782	-22.9666	-22.531	-22.1969	-19.903	-20.5845	-21.4883	-20.3068	-21.5398	-22.1226	-23.5845	-23.2665	-23.3738	-29.7813	-26.2133	-23.6609	-23.7095	-29.1305	-28.7432	-23.3263	-26.2126	-25.9816	-23.1643	-24.9432	-23.5557	-28.454	-29.7811	-20.8539	-27.8725	-26.2736	-21.6027	-25.5248	-26.1078	-21.7836	-21.1835	-24.6675	-26.3853	-23.8163	-27.6137	-27.8617	-24.5909
	0.522059	-1.12534	sp|P68036-3|UB2L3_HUMAN	Color2 [A=255, R=0, G=0, B=0]	1	4		-27.1637	-26.2321	-22.1916	-23.2578	-27.6596	-20.6259	-22.2463	-27.7222	-29.7466	-20.9578	-25.4772	-23.1545	-23.3616	-29.0933	-28.7654	-23.8266	-19.5249	-28.7693	-25.5607	-27.4353	-30.2688	-24.0552	-24.1707	-23.5388	-26.0484	-26.8833	-24.8455	-25.5401	-23.2379	-25.2764	-29.0851	-20.2471	-27.3831	-27.677	-22.0007	-26.1697	-27.6111	-24.1957	-28.7319	-31.7408	-24.2827	-25.7421
	1.12708	0.679407	sp|P01621|KV303_HUMAN	Color2 [A=255, R=0, G=0, B=0]	1	4		-20.5267	-19.318	-19.542	-21.19	-20.082	-20.4257	-20.0347	-22.4627	-19.6806	-22.0645	-18.8612	-22.268	-20.5709	-20.7501	-19.6447	-20.8179	-17.6506	-19.2716	-16.567	-21.7224	-20.3718	-20.4795	-19.6806	-20.9287	-20.1176	-19.3275	-19.8475	-19.7681	-19.337	-18.9244	-20.1029	-19.318	-19.3955	-20.7274	-20.6471	-20.1525	-19.4257	-20.066	-19.3758	-19.2716	-20.1475	-20.2771
	1.1163	0.813527	sp|P01622|KV304_HUMAN	Color2 [A=255, R=0, G=0, B=0]	1	4		-22.5754	-29.1772	-21.7476	-21.903	-23.5363	-22.0708	-21.6353	-22.3975	-21.8099	-20.4176	-20.683	-21.8099	-22.1358	-21.8099	-20.9374	-20.9548	-22.5398	-21.4461	-22.1029	-22.5398	-21.1425	-21.9144	-22.1292	-22.3275	-21.531	-22.1226	-22.19	-22.7375	-22.1626	-21.7476	-23.5016	-22.488	-22.6812	-21.6353	-22.4627	-20.8179	-21.5575	-22.366	-21.2144	-21.6073	-20.8974	-22.64
	1.50667	1.8144	sp|P01620|KV302_HUMAN	Color2 [A=255, R=0, G=0, B=0]	1	4		-17.1917	-17.2785	-16.3466	-19.9711	-20.2056	-23.5629	-16.9961	-27.2675	-18.9681	-17.781	-17.1853	-17.7875	-16.3955	-17.6958	-18.1119	-18.0796	-17.4487	-15.1037	-16.3346	-21.19	-16.1767	-17.8509	-19.875	-18.6625	-17.8475	-17.7331	-18.3133	-21.589	-16.0151	-17.3418	-18.3758	-17.6566	-15.7537	-16.2201	-17.4156	-17.1703	-15.1982	-18.875	-15.3648	-16.4853	-21.6212	-17.044
	0.388716	0.873048	sp|P30048-2|PRDX3_HUMAN	Color2 [A=255, R=0, G=0, B=0]	1	4		-24.4087	-18.9101	-23.4829	-27.7822	-22.5748	-21.0613	-27.1018	-25.326	-23.1969	-28.1757	-22.8639	-21.5531	-22.9905	-22.7075	-23.7155	-30.7909	-19.3955	-23.7619	-19.4461	-24.6512	-25.2551	-24.3594	-27.4231	-25.9093	-19.7941	-19.834	-23.7578	-21.0708	-21.9201	-23.5893	-23.7022	-26.3012	-21.5398	-23.2109	-31.7907	-22.0581	-21.3199	-22.3199	-21.3012	-23.5539	-22.1492	-18.9461
	1.73635	-2.208	sp|P68104|EF1A1_HUMAN	Color2 [A=255, R=0, G=0, B=0]	1	4		-20.2535	-20.8945	-21.7527	-21.268	-22.5606	-20.7174	-20.6637	-27.1176	-20.3199	-20.9935	-21.4055	-21.5664	-21.9144	-22.2391	-20.8367	-25.0645	-21.3466	-23.0025	-29.6586	-24.2622	-33.224	-24.7194	-24.9693	-23.6287	-25.657	-30.3929	-22.7993	-22.6494	-22.8974	-23.3034	-24.005	-24.8839	-22.9666	-22.2463	-23.6343	-23.7763	-23.1559	-21.1425	-21.4338	-24.2945	-22.5398	-25.4982
	0.00969593	-0.0154577	sp|P30086|PEBP1_HUMAN	Color2 [A=255, R=0, G=0, B=0]	1	4		-19.9681	-19.531	-20.518	-20.2161	-22.4544	-19.4461	-19.2993	-20.853	-19.6928	-20.2196	-18.8819	-17.8006	-18.0208	-17.63	-20.6282	-18.531	-19.2004	-17.9352	-22.2109	-19.2267	-19.1745	-17.9905	-21.2937	-18.0558	-18.8543	-20.5959	-20.3955	-21.8584	-20.3389	-20.9725	-24.8313	-21.8421	-21.8259	-21.1391	-20.6928	-22.1694	-20.7174	-20.7051	-19.4055	-20.8046	-20.5597	-18.7237
	1.95369	-2.23458	sp|P31942-2|HNRH3_HUMAN	Color2 [A=255, R=0, G=0, B=0]	1	4		-22.9785	-23.426	-24.966	-22.3351	-22.17	-23.3351	-21.5531	-26.3491	-24.3137	-26.9483	-20.0653	-21.4989	-28.2775	-27.5617	-28.1422	-26.2594	-27.3996	-27.5569	-23.0222	-26.1235	-29.1347	-26.3512	-24.7484	-27.4414	-26.2325	-25.9646	-20.4087	-26.0017	-25.0455	-26.0044	-29.9086	-27.6357	-29.681	-22.7251	-26.7251	-28.8614	-25.0846	-29.606	-23.5972	-25.5961	-25.0892	-23.6381
	2.83067	-4.46756	sp|P31949|S10AB_HUMAN	Color2 [A=255, R=0, G=0, B=0]	1	4		-19.0836	-19.4359	-18.1366	-17.8139	-17.5503	-18.196	-18.4986	-20.8286	-19.4461	-18.0716	-17.4827	-19.781	-19.9519	-20.4943	-20.7888	-28.3382	-32.2321	-20.488	-28.3903	-24.2004	-34.313	-26.3536	-25.6178	-27.6722	-20.116	-22.5575	-21.6353	-20.5959	-19.5981	-30.727	-29.9282	-21.5936	-21.8313	-21.7527	-21.366	-21.3621	-20.8394	-20.562	-19.3466	-20.9755	-20.7001	-23.2215
	0.481059	-0.301686	sp|P68431|H31_HUMAN	Color2 [A=255, R=0, G=0, B=0]	1	4		-18.7875	-18.1038	-19.9446	-20.0932	-19.488	-18.1917	-17.5867	-20.0132	-18.7425	-18.1283	-18.7875	-18.9388	-19.2535	-19.6329	-20.1831	-19.366	-18.8072	-19.3275	-18.6746	-19.7425	-19.2535	-19.6566	-20.3408	-20.5398	-19.4565	-19.7681	-19.0132	-18.9101	-18.3086	-19.7174	-20.0394	-18.8272	-20.6189	-19.29	-20.0178	-19.0208	-18.5531	-16.4333	-17.0228	-19.2356	-19.0519	-19.2004
	0.749896	1.31478	sp|P34096|RNAS4_HUMAN	Color2 [A=255, R=0, G=0, B=0]	1	4		-28.4331	-21.027	-32.3547	-23.6033	-27.6016	-28.0791	-21.0808	-22.0208	-21.6212	-27.6011	-22.3817	-26.7198	-22.6027	-26.9983	-22.7274	-22.2179	-21.7681	-21.8917	-22.0836	-26.5815	-25.9785	-20.7199	-24.8174	-28.9474	-24.6053	-21.6879	-27.8435	-24.8138	-21.4753	-22.2607	-22.6027	-24.8936	-21.8421	-27.8755	-22.2826	-24.3201	-26.0876	-23.7686	-23.6715	-24.8153	-23.7891	-27.6491
	0.458342	-0.27077	sp|P35542|SAA4_HUMAN	Color2 [A=255, R=0, G=0, B=0]	1	4		-17.2947	-16.2423	-17.0856	-16.2762	-15.9867	-16.5531	-16.8356	-16.6256	-17.4487	-15.9867	-17.9792	-16.7616	-16.4461	-17.4206	-17.5503	-17.4384	-17.1703	-16.408	-17.3733	-17.9644	-17.7584	-18.6039	-17.9942	-18.5475	-17.9424	-16.1982	-17.5614	-16.3587	-15.7778	-15.5882	-17.0056	-16.2993	-16.4333	-16.2877	-17.1555	-16.145	-15.8872	-15.5256	-15.6913	-16.2535	-16.408	-17.4005
	0.802901	1.1711	sp|P01699|LV101_HUMAN	Color2 [A=255, R=0, G=0, B=0]	1	4		-20.488	-20.2698	-19.5754	-27.7953	-19.4055	-19.7299	-26.4626	-20.8072	-20.7324	-19.2808	-20.5245	-26.6888	-27.9126	-19.4669	-20.442	-17.7051	-21.8917	-18.3275	-18.4669	-20.178	-20.1078	-18.5924	-20.1029	-20.0347	-20.337	-21.1193	-20.4236	-20.055	-18.145	-21.7681	-19.7941	-21.0519	-20.3563	-18.3514	-20.8475	-18.542	-20.0852	-20.505	-19.318	-20.0932	-19.7174	-19.7299
	0.515902	-0.606518	tr|A0A075B6I8|A0A075B6I8_HUMAN	Color2 [A=255, R=0, G=0, B=0]	1	4		-17.6417	-17.4827	-18.2091	-16.8663	-19.0519	-17.1639	-17.6836	-17.9497	-19.5981	-16.4986	-19.3275	-21.5354	-17.6928	-17.3709	-17.8889	-17.6506	-18.3275	-18.258	-16.3228	-19.0363	-18.4827	-24.8463	-18.0056	-23.3451	-19.2004	-16.4853	-19.0132	-18.531	-16.5811	-17.9792	-18.6447	-19.1325	-18.1078	-17.8106	-18.7489	-18.5365	-18.0094	-17.7081	-15.377	-17.8172	-17.4853	-17.4721
	1.99556	0.894577	tr|A0A075B6I2|A0A075B6I2_HUMAN	Color2 [A=255, R=0, G=0, B=0]	1	4		-21.6494	-20.1209	-22.1292	-19.9172	-22.6494	-21.589	-21.1425	-21.0239	-21.0425	-20.7629	-19.337	-19.7681	-21.1694	-20.7836	-22.0332	-20.0316	-19.875	-19.4774	-19.0756	-21.7784	-19.337	-19.8475	-19.7941	-21.8974	-19.3955	-20.9905	-20.5959	-20.7552	-20.2091	-19.4774	-20.7001	-21.3582	-21.3466	-21.3124	-21.2463	-22.0147	-19.3086	-20.0301	-18.7489	-19.6806	-18.5093	-20.1917
	0.111577	0.325753	sp|P06317|LV603_HUMAN	Color2 [A=255, R=0, G=0, B=0]	1	4		-23.1379	-26.4125	-29.3755	-21.8765	-24.5929	-24.1795	-22.2032	-33.207	-24.8463	-28.0295	-26.1353	-27.3544	-22.0025	-28.4431	-21.2937	-26.506	-23.8928	-22.5022	-20.7001	-20.1075	-26.2649	-29.4185	-25.5749	-25.6672	-29.1726	-26.5399	-28.7208	-26.7123	-23.3581	-22.2391	-28.8248	-23.7487	-24.7046	-24.7706	-29.1727	-20.8136	-28.4158	-27.5874	-21.8781	-20.0041	-25.2754	-27.6728
+	3.62274	-4.35585	sp|P35754|GLRX1_HUMAN	Color2 [A=255, R=0, G=0, B=0]	1	4		-20.5223	-20.2535	-19.5867	-19.3275	-19.0997	-24.0649	-20.4156	-20.9905	-21.19	-19.4156	-19.9446	-24.6748	-29.9322	-21.875	-25.4553	-20.9995	-27.2	-28.5761	-20.7754	-17.9572	-29.3675	-23.9842	-25.0674	-31.3971	-25.0612	-26.136	-28.2219	-28.7505	-29.7682	-21.3738	-23.2549	-25.9453	-25.6647	-23.004	-27.0932	-21.8516	-20.9696	-25.939	-20.683	-25.6465	-25.5732	-24.2596
	0.838849	-1.45181	sp|P35858-2|ALS_HUMAN	Color2 [A=255, R=0, G=0, B=0]	1	4		-22.8205	-24.352	-25.4577	-20.7578	-22.6782	-21.7224	-22.4544	-22.9095	-24.0926	-24.0147	-31.2403	-25.9619	-21.3351	-26.2651	-21.0804	-33.9233	-26.2651	-26.0797	-26.4379	-25.6459	-23.09	-24.2823	-28.4851	-24.4095	-27.9347	-22.0645	-22.9432	-24.8974	-23.0025	-24.3489	-21.6879	-27.2148	-20.7578	-23.1425	-24.3064	-22.3049	-24.5293	-22.3351	-24.1371	-21.1325	-23.0519	-28.9686
	1.40219	-2.05106	sp|P37108|SRP14_HUMAN	Color2 [A=255, R=0, G=0, B=0]	1	4		-25.6822	-25.7805	-22.0208	-22.3896	-25.6277	-24.0365	-27.6229	-24.0487	-22.7026	-22.7075	-27.2973	-20.8633	-19.0469	-27.7472	-28.1035	-28.8724	-30.5974	-26.2742	-25.7498	-26.7267	-29.8322	-26.8709	-27.5788	-25.7168	-28.2514	-24.7978	-26.6783	-22.5569	-28.2795	-29.7264	-25.6654	-25.3394	-29.7432	-20.4686	-32.0665	-26.7582	-25.5486	-26.9862	-27.9832	-24.1909	-25.6789	-28.2727
	2.18022	-2.26078	sp|P37802-2|TAGL2_HUMAN	Color2 [A=255, R=0, G=0, B=0]	1	4		-21.8046	-21.3313	-20.9403	-20.8179	-21.7784	-19.5754	-19.781	-26.4313	-20.5376	-20.8367	-21.5354	-24.0196	-25.2279	-23.0147	-22.232	-24.0074	-23.4829	-23.8906	-26.8598	-22.2246	-22.9365	-22.1071	-29.6869	-24.8378	-21.9875	-27.2127	-22.19	-20.8232	-21.9965	-21.9828	-29.8987	-22.7476	-21.9785	-21.5709	-26.892	-24.4982	-21.4544	-23.0772	-19.781	-22.9905	-23.5629	-23.4165
	1.55734	2.74752	sp|P69891|HBG1_HUMAN	Color2 [A=255, R=0, G=0, B=0]	1	4		-29.0757	-32.357	-23.2272	-29.6854	-27.2776	-28.1909	-24.9235	-29.8779	-29.1179	-22.7354	-25.119	-22.0083	-22.6548	-19.7051	-24.7261	-30.9503	-17.5811	-25.9176	-31.3527	-21.489	-25.3367	-29.2788	-24.8539	-24.4932	-21.4967	-26.3056	-25.0385	-25.055	-20.5552	-23.776	-23.2697	-22.0772	-27.1623	-28.0114	-19.9905	-24.7206	-19.3574	-29.6261	-26.4065	-28.5604	-28.1449	-30.374
	0.0183705	-0.0508863	sp|P68871|HBB_HUMAN	Color2 [A=255, R=0, G=0, B=0]	1	4		-15.9048	-18.531	-16.2993	-17.7143	-16.3346	-17.6655	-15.512	-20.1934	-13.9497	-17.2026	-17.6358	-13.7961	-17.2739	-13.606	-20.3975	-17.875	-12.1502	-13.9226	-20.7784	-17.5924	-18.2445	-20.9607	-21.19	-21.4176	-15.2762	-12.7221	-15.8785	-20.8421	-21.3817	-14.3169	-17.4436	-12.6932	-18.4359	-15.2036	-11.3579	-17.3881	-13.487	-15.1767	-17.3563	-17.6039	-16.5256	-18.0997
	0.226547	0.833168	sp|P02042|HBD_HUMAN	Color2 [A=255, R=0, G=0, B=0]	1	4		-18.9534	-27.1582	-26.0443	-28.1546	-28.3174	-26.438	-19.337	-25.5825	-18.903	-21.0976	-21.924	-17.4853	-23.0927	-17.8854	-25.7477	-26.4151	-17.5754	-18.2047	-24.7879	-29.9031	-29.7936	-28.4086	-25.8414	-25.3735	-18.9101	-17.1639	-19.9755	-24.6489	-25.3468	-18.542	-30.3004	-17.7875	-29.1843	-19.7941	-17.7174	-21.2716	-17.4359	-18.9681	-26.591	-25.78	-26.3954	-28.7207
	0.95378	0.299567	sp|P43652|AFAM_HUMAN	Color2 [A=255, R=0, G=0, B=0]	1	4		-19.875	-19.4257	-20.3699	-20.6329	-19.8475	-20.3275	-19.9785	-19.4986	-19.4257	-22.0581	-20.6027	-20.4236	-19.6096	-19.8889	-19.4774	-19.7552	-19.6566	-19.4669	-19.6212	-20.3563	-19.5981	-19.5981	-20.0239	-20.2919	-20.4461	-19.531	-19.933	-20.0394	-19.3758	-20.0239	-19.781	-20.1226	-19.7051	-21.1094	-20.0178	-19.903	-19.4257	-19.834	-19.4565	-19.4565	-20.044	-19.6096
	0.0424135	-0.0718461	sp|P01781|HV320_HUMAN	Color2 [A=255, R=0, G=0, B=0]	1	4		-16.0247	-15.9961	-15.4017	-16.7941	-15.9961	-16.3466	-15.8441	-16.3466	-17.9172	-21.5442	-17.6476	-19.2179	-14.79	-18.366	-15.8959	-18.5256	-14.3081	-18.116	-14.7537	-19.5531	-17.983	-17.875	-17.7649	-16.408	-18.1119	-15.9589	-16.1139	-17.1917	-14.8698	-20.3447	-21.7224	-16.6096	-16.3709	-16.512	-15.7778	-17.2378	-16.4591	-16.4591	-15.4853	-15.5053	-14.6425	-16.0936
	0.714106	1.14902	sp|P01768|HV307_HUMAN	Color2 [A=255, R=0, G=0, B=0]	1	4		-24.6319	-18.8681	-20.5115	-24.6512	-20.5376	-25.8706	-19.8612	-23.5888	-19.5754	-19.5531	-17.6836	-18.4359	-19.1745	-20.6471	-23.5611	-19.0519	-18.9905	-17.9607	-20.5464	-19.0056	-17.3466	-18.3323	-19.7299	-18.9534	-19.933	-25.4248	-19.9374	-20.0086	-18.4721	-19.2267	-19.3856	-23.2549	-20.7001	-21.9118	-28.7051	-20.4753	-20.9815	-22.3351	-21.3237	-21.3699	-21.8259	-25.1177
	0.395163	-0.544884	sp|P01767|HV306_HUMAN	Color2 [A=255, R=0, G=0, B=0]	1	4		-19.0597	-17.4105	-18.9681	-18.3514	-19.166	-18.2223	-19.166	-18.8205	-21.5645	-18.366	-19.0285	-27.4701	-17.7875	-22.7274	-20.4055	-19.116	-21.9432	-17.6417	-18.0558	-21.875	-18.4359	-19.4774	-18.8407	-22.7888	-19.4986	-20.1325	-18.7681	-18.7174	-18.366	-17.7206	-19.2808	-20.0724	-19.7051	-18.9316	-18.7112	-18.542	-18.7875	-18.0401	-17.1982	-18.6506	-18.4986	-19.4257
	0.477236	0.916205	sp|P01763|HV302_HUMAN	Color2 [A=255, R=0, G=0, B=0]	1	4		-29.9695	-19.0836	-19.0363	-19.0916	-25.1964	-19.4669	-18.0916	-18.7941	-21.0613	-18.0208	-17.781	-19.5642	-18.1703	-19.834	-19.29	-19.3086	-18.7941	-19.5201	-18.3418	-20.3777	-18.7875	-18.1745	-19.5531	-19.0597	-18.3807	-20.1475	-19.4257	-18.2091	-19.6685	-20.9115	-19.5201	-28.2769	-20.6758	-18.504	-20.7967	-18.8407	-19.6806	-17.8819	-17.6068	-19.3758	-25.0649	-20.4176
	0.151702	-0.288071	sp|P01762|HV301_HUMAN	Color2 [A=255, R=0, G=0, B=0]	1	4		-21.9607	-21.9087	-20.2409	-20.5158	-20.6566	-21.2191	-20.6329	-21.19	-21.3582	-25.8508	-18.6989	-21.2937	-24.2997	-21.7732	-21.0932	-21.4795	-20.6566	-18.7237	-21.8152	-21.8259	-21.5093	-21.6436	-21.5136	-21.3389	-19.8612	-20.8286	-21.7274	-20.2074	-21.6928	-21.0676	-27.906	-20.303	-20.9935	-21.1193	-29.6268	-24.0125	-19.3758	-21.5486	-26.0377	-22.4297	-21.7888	-21.9607
	0.45201	1.25555	tr|A0A075B6Q5|A0A075B6Q5_HUMAN	Color2 [A=255, R=0, G=0, B=0]	1	4		-24.3899	-18.5533	-22.7713	-27.5124	-28.5383	-20.8861	-26.9033	-25.7263	-28.9283	-29.3805	-24.1225	-26.8532	-22.7995	-27.8257	-32.0197	-25.7059	-29.5797	-17.6476	-28.1192	-21.8827	-21.7174	-28.1616	-25.7324	-20.7051	-30.747	-24.1129	-20.4694	-20.0178	-21.6782	-25.876	-23.8154	-22.6694	-25.3141	-20.8259	-28.6774	-24.3755	-20.7375	-21.4216	-18.3856	-24.8636	-25.9171	-17.9172
	0.632311	-1.57017	tr|A0A075B7D8|A0A075B7D8_HUMAN	Color2 [A=255, R=0, G=0, B=0]	1	4		-20.5597	-18.1703	-18.0716	-19.1492	-18.8139	-20.7914	-20.7224	-18.8475	-20.834	-19.6447	-18.8006	-19.7051	-19.8612	-25.5446	-28.4758	-19.903	-19.318	-19.781	-17.8006	-21.3738	-18.4461	-26.0277	-19.5642	-19.2716	-19.116	-19.2356	-21.8367	-18.1492	-18.5256	-18.488	-27.4739	-28.5525	-28.707	-18.0401	-19.5531	-28.9337	-19.6212	-17.7843	-18.2179	-17.957	-18.2808	-18.1408
	0.520389	0.56057	sp|P01776|HV315_HUMAN	Color2 [A=255, R=0, G=0, B=0]	1	4		-19.6447	-19.29	-18.7362	-15.8189	-20.2517	-20.562	-17.5698	-18.8475	-18.5642	-18.9461	-18.1038	-19.8072	-17.9352	-19.8475	-18.8139	-20.6353	-16.044	-18.0363	-14.9727	-19.5642	-14.8698	-20.2553	-19.4257	-21.5223	-19.0208	-17.9534	-18.6388	-15.7378	-18.1874	-19.5093	-19.1492	-17.5558	-18.9316	-18.7941	-17.0208	-18.3228	-18.3514	-17.1408	-16.8526	-16.8106	-16.1242	-19.0285
	0.204807	-0.174455	tr|A0A075B7E8|A0A075B7E8_HUMAN	Color2 [A=255, R=0, G=0, B=0]	1	4		-17.1831	-18.304	-18.4669	-17.6715	-18.0997	-17.2808	-18.7681	-18.7174	-17.9755	-16.5953	-18.3905	-17.7299	-17.3418	-17.6897	-17.567	-18.258	-17.8006	-20.5709	-17.4384	-17.9208	-19.7941	-18.0094	-17.4181	-17.4721	-17.8475	-19.7174	-20.7578	-17.1304	-16.4461	-18.6154	-18.6806	-17.2762	-20.3699	-18.1492	-17.1703	-17.3466	-18.2179	-17.8039	-17.3299	-17.5503	-19.1325	-17.4565
	0.431103	0.542826	sp|P01772|HV311_HUMAN	Color2 [A=255, R=0, G=0, B=0]	1	4		-18.3709	-19.0363	-21.3313	-20.949	-20.6376	-18.0479	-21.1969	-19.3086	-21.7324	-18.8205	-20.8778	-19.2267	-17.366	-21.2391	-18.2625	-17.3016	-19.3758	-17.4853	-16.937	-21.8313	-21.4753	-21.3777	-21.2391	-21.8664	-21.2249	-17.9755	-21.9666	-20.9548	-21.3466	-18.318	-18.6154	-18.1038	-18.24	-21.3313	-19.1408	-19.044	-18.0247	-17.3758	-17.3514	-17.4055	-21.2285	-17.702
	0.620775	-1.24004	sp|P01773|HV312_HUMAN	Color2 [A=255, R=0, G=0, B=0]	1	4		-21.847	-30.021	-20.5886	-29.7187	-29.2025	-20.9683	-22.4141	-24.0494	-26.9832	-24.6495	-21.137	-26.3649	-24.0435	-27.7185	-24.8037	-26.971	-24.2363	-29.0532	-27.8143	-27.9802	-25.8866	-25.0178	-24.5188	-22.3766	-27.5776	-29.4999	-24.4577	-29.3616	-23.2109	-27.1292	-23.5663	-27.1858	-26.8273	-28.167	-30.8972	-25.9161	-26.2784	-28.2566	-22.954	-31.3631	-27.7267	-29.2475
	0.172876	0.641789	sp|P01769|HV308_HUMAN	Color2 [A=255, R=0, G=0, B=0]	1	4		-20.0394	-26.6835	-29.3477	-21.1865	-22.6889	-28.9925	-25.5234	-25.8968	-25.561	-20.768	-19.2179	-20.0291	-31.3933	-27.715	-19.3758	-27.3797	-19.6566	-19.6566	-26.0727	-28.5107	-18.8819	-28.7646	-29.5461	-20.847	-25.1757	-30.6418	-19.1408	-21.7055	-19.3955	-25.5797	-20.903	-20.6494	-19.8612	-28.2757	-19.834	-25.92	-27.9722	-23.5716	-19.116	-23.1795	-30.2687	-19.6212
	0.172348	-0.477347	sp|P47972|NPTX2_HUMAN	Color2 [A=255, R=0, G=0, B=0]	1	4		-29.0419	-28.0586	-19.9703	-22.8493	-27.2075	-22.5912	-23.7417	-25.4979	-27.8193	-29.5041	-23.6083	-24.3801	-24.1532	-26.723	-25.1996	-22.4135	-26.3771	-17.5883	-23.6558	-30.3833	-22.1638	-27.9686	-30.4895	-22.8313	-24.7435	-25.5721	-26.8948	-28.4454	-25.2087	-27.9832	-25.1255	-26.06	-27.5653	-25.9291	-29.9358	-22.6217	-31.7571	-31.2807	-27.3253	-29.7317	-27.7712	-22.531
+	4.7408	-3.87689	sp|P49913|CAMP_HUMAN	Color2 [A=255, R=0, G=0, B=0]	1	4		-21.9965	-21.3975	-20.5664	-21.1525	-20.2144	-19.7941	-20.8313	-21.1226	-20.6073	-19.5093	-20.4901	-25.8848	-23.3103	-29.2978	-31.1702	-24.5589	-26.0511	-22.8018	-21.2881	-27.8246	-27.3601	-25.8287	-28.1725	-25.8247	-22.0025	-24.3801	-30.0297	-23.2607	-21.8917	-23.4154	-23.8421	-22.5754	-22.2249	-22.4711	-24.3896	-23.9726	-22.6306	-22.5664	-24.4611	-23.7951	-23.3214	-23.8213
	0.490138	0.218131	sp|P01834|IGKC_HUMAN	Color2 [A=255, R=0, G=0, B=0]	1	4		-12.2521	-11.3693	-12.3022	-11.5522	-12.5053	-11.6096	-11.8074	-12.3391	-11.9658	-11.4041	-11.0861	-11.8981	-11.2071	-12.2173	-12.1568	-12.0987	-10.7591	-10.3731	-10.9803	-13.0489	-11.2346	-12.5222	-11.8441	-13.0736	-12.5137	-11.5307	-11.9832	-11.5393	-10.9372	-11.8817	-12.1178	-11.9774	-11.5393	-11.3466	-12.2451	-11.8763	-11.0705	-11.3731	-10.7492	-11.3655	-12.0551	-11.3885
	0.563546	0.381669	sp|P51884|LUM_HUMAN	Color2 [A=255, R=0, G=0, B=0]	1	4		-21.0301	-19.4669	-21.0388	-22.2039	-23.0394	-21.7026	-20.0347	-19.9995	-20.0534	-19.3856	-19.4359	-21.0025	-23.2109	-20.29	-20.2144	-23.027	-19.6096	-20.8584	-19.903	-19.9461	-20.4359	-19.0132	-20.1865	-20.4035	-20.4236	-20.5486	-20.4095	-21.6637	-19.9432	-19.8072	-20.3428	-20.0208	-20.0884	-19.9548	-21.6928	-20.5913	-19.7174	-20.3601	-20.7604	-19.8205	-20.5959	-20.7451
	0.138019	0.297928	sp|P69905|HBA_HUMAN	Color2 [A=255, R=0, G=0, B=0]	1	4		-16.0936	-16.875	-16.2648	-17.5953	-17.8577	-18.0132	-16.63	-19.0132	-12.5828	-16.9792	-16.9208	-13.2935	-17.0977	-13.4445	-20.9258	-17.9607	-10.6601	-15.4853	-17.7206	-17.7521	-17.7843	-18.488	-19.0997	-19.542	-16.1874	-11.0767	-16.4986	-18.9461	-18.4565	-15.4526	-17.6241	-12.9774	-17.834	-16.5256	-10.6119	-16.2877	-13.5917	-15.2036	-17.2467	-17.3251	-16.6974	-18.7745
	1.44785	2.14874	sp|P51888|PRELP_HUMAN	Color2 [A=255, R=0, G=0, B=0]	1	4		-29.4508	-26.194	-28.016	-26.6629	-30.9067	-25.0901	-27.504	-23.1309	-28.8242	-26.0265	-22.8137	-24.6048	-24.0475	-24.3832	-26.242	-28.4075	-28.8151	-23.5543	-25.1593	-24.0098	-30.267	-20.1325	-22.8282	-21.4795	-25.8182	-29.4363	-25.8718	-27.4145	-25.0637	-28.7607	-21.2709	-25.187	-22.0973	-28.2419	-21.6622	-22.2298	-21.5797	-25.8603	-19.1067	-23.4687	-26.3855	-26.4907
	0.102677	-0.0943156	sp|P01859|IGHG2_HUMAN	Color2 [A=255, R=0, G=0, B=0]	1	4		-17.0056	-15.1037	-16.5953	-15.6388	-16.8924	-16.2762	-16.0637	-16.9848	-16.6715	-15.4919	-15.4397	-17.1767	-15.6685	-17.3275	-16.3466	-17.7237	-16.2877	-15.5461	-16.5811	-20.9519	-15.8272	-15.8872	-16.3709	-17.2535	-16.6314	-16.4333	-16.2535	-15.3346	-15.9406	-15.8441	-15.7697	-16.4986	-16.4721	-15.5953	-16.6715	-16.8526	-16.5256	-15.6241	-15.7066	-15.3526	-15.0736	-15.512
+	4.53232	1.32084	sp|P61769|B2MG_HUMAN	Color2 [A=255, R=0, G=0, B=0]	1	4		-16.7004	-15.6169	-17.9534	-16.9848	-17.8475	-17.6125	-18.5531	-16.2648	-17.0736	-17.5393	-15.7457	-16.5531	-16.3709	-15.3648	-15.7299	-14.9727	-15.7616	-14.9681	-15.5256	-17.2026	-15.1607	-17.63	-17.5066	-15.377	-16.4853	-14.6205	-15.4656	-16.4721	-14.3739	-16.311	-16.1346	-15.8698	-15.6241	-16.0151	-15.9774	-16.8715	-14.9181	-15.8023	-14.8872	-16.1555	-16.0538	-15.6913
	2.00285	-1.21245	sp|P62805|H4_HUMAN	Color2 [A=255, R=0, G=0, B=0]	1	4		-16.5531	-16.2201	-16.7941	-15.6989	-18.9461	-15.5256	-15.2877	-18.366	-16.6432	-15.574	-17.7941	-17.4959	-16.0836	-16.1242	-17.0056	-18.8889	-17.6154	-16.9154	-18.5093	-19.9607	-20.6376	-19.4461	-21.166	-20.2974	-18.0056	-18.0208	-17.9424	-16.1555	-17.1242	-17.781	-17.6566	-17.1366	-17.1283	-17.928	-17.8475	-17.2603	-17.2201	-15.7066	-16.7584	-17.3782	-17.1325	-17.6536
	0.0104246	0.0100587	sp|P01871-2|IGHM_HUMAN	Color2 [A=255, R=0, G=0, B=0]	1	4		-17.4906	-16.8595	-17.0956	-17.2289	-17.2157	-17.6271	-18.7425	-17.8509	-17.5782	-19.318	-18.3758	-17.9681	-17.2289	-17.9867	-18.116	-16.1555	-17.9718	-17.5924	-17.3157	-18.9755	-16.6096	-20.2144	-18.7941	-20.4774	-18.4721	-16.8356	-18.1119	-18.5924	-16.7252	-17.1982	-17.7745	-17.6595	-16.6521	-17.3157	-18.7299	-17.6417	-17.0696	-17.2157	-16.6655	-16.1982	-17.5867	-17.5093
	0.0590143	0.201817	sp|P78509-2|RELN_HUMAN	Color2 [A=255, R=0, G=0, B=0]	1	4		-25.8422	-26.8601	-22.1314	-21.6809	-24.4459	-25.9847	-28.2503	-28.1069	-26.2841	-31.3968	-27.6464	-18.1627	-22.8601	-32.1751	-27.4672	-22.2386	-26.3864	-33.166	-27.1881	-25.1003	-26.2885	-24.0419	-27.6814	-23.3079	-26.691	-29.1902	-24.2095	-25.2494	-24.2957	-23.6653	-22.0444	-23.421	-26.7971	-25.7063	-38.4313	-25.1811	-24.7448	-27.5631	-24.5561	-25.7248	-20.1997	-25.5709
	0.609607	1.22012	sp|P78324|SHPS1_HUMAN	Color2 [A=255, R=0, G=0, B=0]	1	4		-22.0645	-21.268	-29.5606	-28.9163	-25.3699	-21.4034	-27.2162	-22.6879	-21.7026	-28.2277	-21.7026	-20.9002	-23.5845	-24.875	-23.7155	-19.875	-22.7075	-25.1938	-23.1292	-20.6166	-19.7681	-19.5642	-25.6268	-19.834	-21.8099	-23.686	-27.7739	-25.7403	-24.8858	-25.3004	-24.8469	-26.5243	-23.6815	-24.6545	-17.1298	-26.9763	-23.0645	-24.9502	-24.137	-23.2812	-31.452	-23.0519
+	5.81412	-5.77802	sp|P80188-2|NGAL_HUMAN	Color2 [A=255, R=0, G=0, B=255]	7	4		-18.9607	-17.9316	-17.3587	-16.9923	-17.5811	-17.181	-18.1534	-18.7552	-17.7112	-17.5558	-17.9065	-23.1425	-27.671	-23.4935	-27.1382	-20.5464	-29.7881	-28.3424	-25.4811	-22.8639	-23.2914	-24.6941	-30.2337	-24.432	-19.8612	-22.3049	-26.337	-22.4379	-18.3323	-24.3168	-21.1525	-20.2826	-20.8152	-20.6928	-20.3389	-22.1559	-21.9316	-21.4544	-20.9316	-23.0745	-28.4796	-24.5194
	0.0356532	-0.0441103	sp|P01876|IGHA1_HUMAN	Color2 [A=255, R=0, G=0, B=0]	1	4		-17.1853	-17.531	-16.6974	-19.2445	-19.8072	-18.4933	-19.1917	-17.5981	-17.5811	-17.4695	-16.5953	-17.2356	-16.4986	-17.044	-20.0692	-16.2535	-16.8543	-18.4827	-16.957	-20.8889	-15.0247	-17.5066	-17.4487	-18.4669	-19.2716	-18.7941	-19.1325	-18.4986	-15.4333	-18.7489	-19.6329	-19.3466	-19.116	-18.0597	-18.4308	-18.9172	-18.2004	-18.4105	-18.4721	-18.9244	-19.5531	-18.1283
	0.778847	1.42604	tr|A0A075B6N7|A0A075B6N7_HUMAN	Color2 [A=255, R=0, G=0, B=0]	1	4		-24.5419	-28.9106	-25.7547	-25.8042	-30.09	-23.6748	-28.5684	-22.3465	-25.5794	-26.2414	-18.8072	-28.3905	-23.3105	-31.416	-25.294	-19.7149	-22.1594	-23.433	-26.5114	-25.1012	-22.0332	-26.7389	-23.0025	-23.1275	-26.6994	-29.564	-23.6914	-21.8046	-22.1029	-23.29	-21.5981	-25.6807	-27.0553	-23.6594	-26.7857	-24.6599	-23.1452	-26.0887	-27.011	-21.4127	-27.4158	-25.9088
	0.00511388	-0.0118628	sp|P99999|CYC_HUMAN	Color2 [A=255, R=0, G=0, B=0]	1	4		-20.2056	-21.0056	-21.3466	-21.2974	-23.1425	-20.3485	-21.2716	-21.5981	-22.7681	-21.055	-20.1934	-19.5531	-19.2993	-19.4156	-21.2427	-20.4135	-20.715	-18.9755	-21.8259	-20.6709	-21.5575	-19.2445	-25.1496	-20.1848	-21.4135	-22.5845	-21.4257	-20.3699	-19.903	-21.8099	-27.1073	-27.8827	-21.6166	-20.5822	-30.0368	-20.853	-20.7001	-21.268	-18.488	-20.3679	-20.4236	-20.6589
	0.443837	0.823153	sp|Q01459|DIAC_HUMAN	Color2 [A=255, R=0, G=0, B=0]	1	4		-26.5488	-31.7957	-25.8357	-26.6351	-24.9572	-24.9994	-27.9137	-21.3713	-25.0146	-24.7695	-24.0444	-24.4511	-28.0154	-20.5227	-29.741	-24.2738	-27.7314	-25.0469	-24.2826	-24.2564	-29.2119	-23.5398	-22.7836	-22.1492	-24.5827	-24.0245	-28.4473	-24.3465	-25.7169	-25.2798	-23.0521	-28.3649	-23.7604	-27.7058	-25.5099	-28.3963	-24.4899	-20.7944	-27.733	-23.2049	-27.2661	-21.4244
	0.183724	-0.488047	sp|Q04756|HGFA_HUMAN	Color2 [A=255, R=0, G=0, B=0]	1	4		-25.7547	-22.3181	-21.0133	-23.8885	-24.2005	-28.9237	-30.9545	-24.5952	-27.5028	-23.9478	-27.3341	-27.4785	-24.1831	-24.4823	-27.3908	-33.6615	-28.9452	-30.858	-28.3526	-21.7854	-19.6941	-28.2154	-23.6762	-29.8054	-20.8017	-25.6965	-27.6352	-23.6437	-27.8106	-26.402	-20.916	-24.4445	-28.151	-26.424	-25.103	-23.9293	-24.8397	-25.2046	-26.9822	-22.3208	-24.9947	-25.5616
	0.22222	-0.402459	sp|Q12841-2|FSTL1_HUMAN	Color2 [A=255, R=0, G=0, B=0]	1	4		-24.1804	-23.0147	-24.0015	-18.8544	-22.9223	-23.6723	-25.458	-22.4795	-24.3366	-28.5054	-21.166	-23.3769	-24.9064	-23.3382	-25.1371	-25.8368	-21.1865	-25.1969	-21.3313	-21.7174	-25.0594	-20.5158	-25.7277	-21.09	-21.0772	-22.6119	-24.3801	-25.1217	-24.0594	-23.6762	-25.3112	-30.4261	-25.0098	-26.696	-26.8992	-24.5016	-23.027	-24.9155	-23.0132	-24.0695	-24.0952	-24.8884
	0.980911	-1.88653	sp|P02144|MYG_HUMAN	Color2 [A=255, R=0, G=0, B=0]	1	4		-22.6027	-25.1893	-28.0296	-19.0408	-24.2676	-23.2749	-22.1788	-24.3977	-24.7139	-22.4176	-32.9844	-22.268	-24.934	-28.1375	-25.9381	-27.611	-28.5059	-24.0321	-20.3313	-32.3466	-29.454	-18.504	-21.6089	-23.5509	-25.1356	-22.853	-25.0719	-22.907	-21.8927	-20.4258	-25.0326	-28.757	-28.6859	-25.965	-27.4998	-26.8156	-23.1868	-28.8009	-22.653	-26.0502	-23.4171	-29.2603
	2.79148	-3.21183	sp|P78417|GSTO1_HUMAN	Color2 [A=255, R=0, G=0, B=0]	1	4		-20.7249	-20.8861	-19.2716	-19.9172	-20.19	-19.9316	-20.1475	-22.0147	-20.3543	-22.5664	-20.1046	-22.7075	-24.4744	-22.29	-25.7517	-21.1259	-24.4277	-24.7847	-24.2233	-19.9547	-22.7802	-22.3851	-26.9946	-27.9627	-28.3979	-21.6596	-25.5539	-22.5223	-20.7425	-30.1644	-22.853	-21.7836	-22.6589	-21.6542	-30.1842	-22.3738	-20.4338	-24.1586	-20.1325	-23.5486	-22.3124	-30.8594
	1.25535	-1.7327	sp|Q13093|PAFA_HUMAN	Color2 [A=255, R=0, G=0, B=0]	1	4		-24.7415	-25.5381	-20.7658	-19.4473	-27.4503	-24.2787	-26.0176	-18.7607	-26.5724	-24.5496	-22.7695	-22.237	-27.899	-26.6357	-25.0141	-28.8564	-24.9455	-23.764	-26.9428	-27.0741	-27.2066	-21.7083	-26.5374	-26.7142	-27.9883	-26.3906	-26.195	-23.6119	-21.6076	-23.8764	-28.6413	-25.1478	-23.8146	-26.2921	-23.9666	-27.2334	-29.3163	-25.3447	-22.5243	-29.6813	-26.604	-22.8609
	0.0477687	-0.151045	sp|Q13332-2|PTPRS_HUMAN	Color2 [A=255, R=0, G=0, B=0]	1	4		-26.1494	-26.0899	-30.6074	-21.9466	-29.3003	-25.0537	-21.9298	-22.4849	-22.3862	-28.792	-25.005	-24.9619	-24.4432	-21.7605	-32.6233	-24.2622	-36.7068	-27.2633	-20.7169	-24.5682	-26.3991	-23.1559	-25.0786	-24.1667	-25.6046	-24.2656	-22.4956	-26.4456	-27.702	-24.758	-25.4981	-25.5903	-22.7601	-26.0444	-25.9247	-17.5868	-25.1092	-29.1496	-26.4379	-27.2605	-26.1728	-25.3124
	0.0782994	0.188064	sp|Q13790|APOF_HUMAN	Color2 [A=255, R=0, G=0, B=0]	1	4		-28.5427	-24.1134	-28.5548	-24.9619	-26.4154	-22.0645	-23.9724	-25.1108	-30.7552	-22.1425	-24.6609	-23.6879	-24.2053	-28.1998	-25.6655	-28.1026	-28.791	-25.2081	-25.4732	-28.6467	-23.116	-24.673	-28.3966	-29.0232	-25.5881	-25.0849	-24.8399	-24.9188	-23.9087	-20.0738	-24.1776	-24.243	-21.2199	-26.0729	-24.3154	-23.8861	-28.2048	-23.4528	-29.3907	-24.2081	-23.9201	-29.9354
	0.323952	-0.631838	sp|Q13813-2|SPTN1_HUMAN	Color2 [A=255, R=0, G=0, B=0]	1	4		-26.5091	-23.929	-25.6119	-27.773	-26.9657	-27.5161	-26.1425	-22.736	-28.3966	-27.1662	-26.5743	-25.5328	-25.3064	-26.5876	-29.314	-28.5412	-28.989	-24.8099	-32.7315	-25.2837	-27.015	-22.9313	-24.2269	-24.9616	-23.1672	-27.4853	-27.8064	-27.0531	-28.1614	-24.7992	-29.7968	-25.4603	-29.4338	-24.3972	-27.8402	-24.5405	-30.8117	-29.6121	-28.2755	-23.7306	-26.3239	-29.7222
	0.023258	-0.0520996	sp|P80108|PHLD_HUMAN	Color2 [A=255, R=0, G=0, B=0]	1	4		-25.5774	-24.4577	-24.1186	-25.5611	-24.3154	-25.6276	-24.2758	-25.4701	-24.6957	-25.4982	-22.7372	-22.4734	-25.4249	-26.9824	-25.2535	-30.1806	-27.0638	-22.6846	-22.8861	-25.5001	-22.6322	-25.3788	-31.7231	-23.5264	-22.4343	-23.3031	-27.2742	-25.9432	-26.0098	-24.3801	-23.2903	-30.8473	-23.4511	-25.8974	-26.3991	-24.6724	-20.8338	-25.9905	-25.8696	-23.4176	-21.9265	-24.0636
	0.108445	-0.234001	sp|Q14314|FGL2_HUMAN	Color2 [A=255, R=0, G=0, B=0]	1	4		-21.0674	-22.9193	-23.8747	-27.2955	-24.2456	-27.2095	-26.8109	-23.5808	-27.5317	-25.5369	-27.236	-27.6056	-26.8943	-29.0748	-22.6467	-29.1342	-26.0459	-24.2053	-23.3334	-27.4894	-26.0198	-24.6033	-27.5938	-26.7127	-24.3832	-23.6494	-23.57	-31.3462	-23.09	-23.8883	-22.7397	-24.2308	-25.3075	-21.9684	-23.3165	-25.7008	-27.4627	-23.3896	-21.8861	-23.0645	-23.116	-27.3679
	1.25237	-2.28919	sp|P80723|BASP1_HUMAN	Color2 [A=255, R=0, G=0, B=0]	1	4		-21.3162	-20.7914	-20.7125	-22.1094	-23.8508	-23.8861	-22.027	-20.1626	-20.8072	-22.4711	-19.4359	-19.4055	-21.3351	-19.6096	-25.8199	-19.542	-22.0871	-19.5981	-20.6102	-22.3738	-21.9725	-20.2937	-29.579	-20.9403	-22.5936	-25.0632	-24.6938	-29.7063	-31.2431	-30.448	-22.1953	-28.4452	-28.6614	-25.4119	-19.7086	-26.5796	-22.9087	-28.4043	-24.2306	-24.4065	-24.7147	-26.5323
	1.12488	-1.26786	sp|Q14520-2|HABP2_HUMAN	Color2 [A=255, R=0, G=0, B=0]	1	4		-22.0147	-21.7026	-21.7941	-22.2753	-21.7174	-22.4795	-22.488	-21.268	-28.7157	-21.8313	-22.6494	-23.0025	-22.4135	-25.3738	-23.4863	-23.8377	-26.3654	-22.5712	-22.5575	-27.0021	-28.865	-23.6556	-22.4965	-24.9691	-22.6879	-24.3184	-21.3929	-24.5188	-26.0287	-22.4461	-22.8974	-23.3911	-22.09	-22.5664	-22.6494	-23.7314	-22.4661	-25.1694	-23.5275	-24.4778	-24.1787	-29.8192
	0.125592	0.0533521	sp|P02647|APOA1_HUMAN	Color2 [A=255, R=0, G=0, B=0]	1	4		-13.56	-12.6932	-13.4269	-13.9635	-12.4886	-13.5341	-13.9774	-13.5971	-13.6761	-12.9203	-13.1502	-13.0861	-13.1242	-13.6096	-12.6096	-14.3317	-14.1012	-12.4721	-13.6333	-14.1794	-13.5882	-13.2964	-12.6187	-13.8741	-13.5882	-12.9543	-13.4333	-13.5635	-13.1114	-13.3862	-13.1767	-13.6536	-13.1502	-12.823	-13.6314	-13.2591	-13.1767	-13.3257	-13.5427	-13.1634	-13.6836	-13.7556
	0.0185025	0.0384552	sp|Q14767|LTBP2_HUMAN	Color2 [A=255, R=0, G=0, B=0]	1	4		-20.8455	-27.615	-28.1307	-27.1611	-24.9056	-25.6182	-27.6252	-25.419	-25.4113	-27.3907	-24.2221	-26.2885	-29.5271	-27.0079	-28.3328	-25.7681	-24.9326	-29.0517	-27.1705	-23.2271	-25.5119	-22.8421	-27.032	-24.3613	-25.2081	-26.7863	-24.511	-25.5768	-26.6879	-26.5751	-25.4126	-26.9046	-24.799	-23.7663	-28.1506	-26.0751	-25.8441	-27.5216	-19.3034	-25.9036	-27.0494	-27.455
	0.224589	-0.529512	sp|Q14956-2|GPNMB_HUMAN	Color2 [A=255, R=0, G=0, B=0]	1	4		-25.4938	-23.7705	-29.6735	-26.8131	-20.4186	-22.7576	-26.6841	-25.9827	-26.8479	-23.9796	-26.7274	-25.3142	-28.2318	-30.1267	-27.8598	-22.2429	-23.0152	-23.9501	-24.7546	-29.4746	-29.7864	-23.4984	-28.0605	-28.0909	-29.1211	-27.539	-23.1292	-27.007	-23.6898	-26.5551	-20.7024	-23.3582	-24.3214	-26.2397	-23.4897	-28.5723	-23.4461	-22.8949	-23.625	-29.1227	-23.6996	-23.9408
	0.876587	1.96277	sp|P01625|KV402_HUMAN	Color2 [A=255, R=0, G=0, B=0]	1	4		-21.5061	-26.0389	-31.7189	-31.2209	-32.2511	-29.0461	-24.4192	-21.6593	-27.8339	-23.625	-28.1868	-25.2352	-27.0025	-27.0311	-30.5977	-28.9085	-32.7166	-21.3817	-23.8143	-24.5642	-21.9905	-30.4484	-28.6576	-27.0734	-24.7292	-24.1352	-20.0425	-23.9658	-22.366	-21.853	-21.6955	-23.0489	-23.1036	-25.4169	-19.3452	-27.0122	-22.1492	-21.8367	-21.9905	-29.4003	-21.9001	-22.8313
	1.79466	1.72089	sp|Q15113|PCOC1_HUMAN	Color2 [A=255, R=0, G=0, B=0]	1	4		-23.3124	-22.3896	-23.7611	-27.4887	-30.0643	-23.1067	-24.1722	-22.4379	-22.6782	-25.7468	-20.7604	-21.3049	-22.9432	-21.903	-22.4711	-22.268	-20.5687	-21.9144	-21.4669	-21.3162	-21.7125	-20.3485	-22.7993	-20.3447	-21.6306	-21.7274	-23.686	-29.6757	-23.9224	-24.3275	-24.3675	-22.5936	-24.0147	-23.8177	-23.116	-24.1914	-23.0394	-22.3428	-24.8446	-23.0147	-23.5486	-21.875
	0.0477005	0.0809243	sp|P98160|PGBM_HUMAN	Color2 [A=255, R=0, G=0, B=0]	1	4		-25.6801	-23.3722	-23.6107	-26.3351	-29.0387	-22.6763	-27.4301	-24.8227	-25.7598	-28.6831	-23.1029	-24.1586	-28.9192	-25.1055	-26.7403	-24.3064	-25.8442	-25.657	-24.5398	-24.9905	-23.625	-23.09	-25.3064	-24.5718	-24.3336	-24.6879	-26.5188	-25.3155	-24.3154	-26.7964	-25.9809	-24.6609	-24.6046	-28.0859	-27.702	-27.979	-23.8334	-25.1914	-26.7115	-25.9714	-27.7306	-24.8099
	0.0381118	-0.0950458	sp|Q15223-2|PVRL1_HUMAN	Color2 [A=255, R=0, G=0, B=0]	1	4		-22.3429	-22.7287	-25.5106	-25.9114	-21.082	-25.4923	-29.9166	-23.1225	-27.6326	-24.6547	-26.9001	-27.1951	-28.5943	-26.2817	-27.0017	-23.4829	-24.6185	-22.312	-28.4946	-25.0413	-22.9905	-25.8389	-23.1724	-24.1559	-26.0945	-29.0193	-25.1956	-26.6801	-23.7724	-21.8289	-17.3056	-24.413	-26.0063	-28.0102	-24.8695	-24.0484	-27.7919	-25.9881	-20.7333	-24.9726	-21.8979	-22.3832
	0.367774	0.827948	sp|Q01082-2|SPTB2_HUMAN	Color2 [A=255, R=0, G=0, B=0]	1	4		-30.3559	-20.9602	-24.1941	-26.9943	-24.0172	-25.0057	-27.6046	-28.7225	-26.5803	-27.2721	-22.4073	-33.5662	-25.7537	-23.8087	-23.5652	-27.2659	-22.4919	-23.8687	-25.638	-25.174	-20.0716	-26.438	-25.7247	-23.6828	-26.2414	-33.0406	-28.0444	-25.3082	-22.817	-25.2965	-28.1289	-24.8612	-25.9536	-23.6058	-27.9001	-25.4193	-21.7438	-25.3548	-22.1212	-27.6282	-19.0933	-25.2378
	0.301804	0.689358	sp|Q15818|NPTX1_HUMAN	Color2 [A=255, R=0, G=0, B=0]	1	4		-28.385	-23.1831	-24.5366	-24.2608	-23.5199	-25.7856	-23.5391	-22.6018	-22.9316	-29.1958	-21.7888	-21.2039	-22.8313	-24.2865	-21.4379	-21.5531	-21.9144	-24.8216	-22.4216	-20.8448	-21.2863	-19.4669	-24.7517	-19.8205	-20.9144	-24.1312	-23.6608	-30.2527	-25.2892	-22.1665	-24.887	-30.7038	-24.2226	-23.5964	-27.1279	-26.9104	-24.7809	-22.8708	-30.3079	-25.0106	-28.8057	-21.5442
	0.867327	-1.59996	sp|Q01105-2|SET_HUMAN	Color2 [A=255, R=0, G=0, B=0]	1	4		-27.7235	-27.5298	-23.09	-22.4965	-23.8291	-21.5845	-24.3266	-23.1263	-26.9999	-25.9337	-29.7169	-23.492	-23.4668	-27.6633	-24.2197	-28.4791	-26.1378	-22.6422	-27.0814	-33.5428	-26.4633	-31.8181	-26.7252	-25.9966	-27.9226	-30.3497	-26.8995	-27.47	-22.8418	-23.9248	-27.5311	-25.516	-28.4573	-21.2186	-22.5345	-27.8638	-25.9592	-24.4629	-29.6573	-19.3844	-22.3859	-27.3811
	1.11322	1.57249	sp|Q16270-2|IBP7_HUMAN	Color2 [A=255, R=0, G=0, B=0]	1	4		-21.6212	-21.4176	-26.3816	-26.1803	-21.7791	-22.8445	-22.5136	-25.6844	-22.0965	-28.5299	-23.09	-21.5486	-22.0025	-20.8259	-20.6027	-21.4669	-19.4565	-20.2249	-19.2356	-18.5093	-20.116	-20.1831	-24.4459	-18.196	-20.2716	-23.4694	-22.9316	-22.8974	-20.4441	-23.5991	-27.542	-23.5171	-24.5575	-24.5972	-24.9809	-27.9048	-25.6724	-22.4379	-23.3832	-22.0581	-21.4503	-20.8805
	0.304393	-0.770438	sp|Q01130-2|SRSF2_HUMAN	Color2 [A=255, R=0, G=0, B=0]	1	4		-22.6685	-23.3613	-26.1631	-23.0519	-24.7961	-24.9112	-24.3245	-27.8254	-23.7537	-26.1813	-23.9548	-30.0065	-23.9718	-26.4307	-32.9268	-24.7788	-18.9098	-22.583	-31.267	-24.8	-28.5299	-28.112	-21.1553	-24.0076	-28.8343	-24.0793	-27.3569	-25.3432	-28.3685	-20.2388	-24.7018	-29.7659	-27.9499	-23.002	-25.1787	-21.0998	-23.7544	-25.7924	-19.7138	-27.7709	-30.0942	-25.0205
	0.106562	0.265979	sp|Q16849-2|PTPRN_HUMAN	Color2 [A=255, R=0, G=0, B=0]	1	4		-25.7317	-22.5245	-29.4914	-21.5671	-23.1291	-26.0136	-21.6492	-30.6354	-28.5495	-25.1473	-23.4445	-23.3629	-26.4217	-23.5886	-22.3282	-22.3275	-28.0569	-25.3738	-29.0352	-24.9064	-25.2826	-22.116	-19.711	-23.2856	-24.8573	-28.9968	-22.8519	-27.0464	-22.2202	-23.6983	-23.59	-26.4789	-25.4613	-26.7406	-24.1653	-27.2102	-28.3601	-26.749	-21.8602	-26.5443	-24.9072	-23.5068
	0.151547	0.398154	sp|Q5FWE3-3|PRRT3_HUMAN	Color2 [A=255, R=0, G=0, B=0]	1	4		-25.8838	-27.6908	-27.7993	-23.3944	-21.6795	-26.1352	-24.4107	-29.813	-22.8974	-27.8805	-23.09	-22.7888	-24.0272	-23.2928	-27.4969	-20.8833	-23.9595	-27.1227	-27.702	-22.9785	-21.6085	-23.027	-23.9333	-21.875	-22.8861	-30.8721	-27.652	-31.3067	-32.7193	-25.5947	-30.8406	-23.612	-24.1721	-23.1847	-27.6694	-27.9207	-23.8297	-25.3982	-27.5173	-23.28	-22.051	-23.6628
	0.0199421	-0.0584358	sp|Q5KU26|COL12_HUMAN	Color2 [A=255, R=0, G=0, B=0]	1	4		-26.3579	-21.1022	-24.6354	-28.2963	-25.484	-27.6148	-30.0729	-23.199	-23.6695	-23.6864	-24.2278	-24.764	-26.1441	-22.8792	-29.8051	-32.4211	-22.7905	-28.75	-27.1799	-24.1997	-22.2633	-22.4795	-26.9374	-22.6027	-23.6743	-26.0594	-27.3412	-27.3409	-27.8807	-29.3414	-25.2584	-29.2693	-25.4043	-23.7385	-24.8539	-27.0016	-23.4055	-23.6867	-29.4357	-21.3863	-17.9245	-28.247
	0.110271	0.281224	sp|Q6EMK4|VASN_HUMAN	Color2 [A=255, R=0, G=0, B=0]	1	4		-25.0191	-27.0559	-23.1542	-29.8644	-20.1562	-26.9192	-27.7593	-23.3759	-25.2498	-24.7847	-23.1969	-24.0444	-28.2214	-23.7594	-25.6721	-22.7784	-23.8762	-23.3516	-31.9082	-24.8974	-25.0295	-22.1559	-26.6101	-24.09	-23.3366	-23.3466	-32.3008	-19.3014	-25.3366	-24.1154	-25.164	-25.8821	-24.804	-27.9719	-24.6665	-29.2371	-24.4259	-22.3157	-25.2096	-23.0256	-28.5645	-21.5799
	0.338753	-0.746695	sp|Q6IBS0|TWF2_HUMAN	Color2 [A=255, R=0, G=0, B=0]	1	4		-28.6727	-29.0567	-23.3489	-22.3275	-21.8805	-22.9666	-23.9737	-29.8614	-25.2287	-22.9574	-29.0007	-22.911	-26.9655	-26.0821	-23.3776	-30.1432	-27.3317	-22.999	-25.3342	-26.5414	-22.1964	-28.8149	-21.3106	-30.9364	-24.1264	-25.099	-23.6932	-21.6827	-21.4978	-30.1445	-23.7915	-25.0183	-27.6854	-27.6517	-22.8036	-25.3409	-25.5026	-25.811	-28.2791	-29.3989	-26.0544	-22.6546
	0.885668	-1.49673	sp|Q6NW40|RGMB_HUMAN	Color2 [A=255, R=0, G=0, B=0]	1	4		-24.4061	-21.3591	-22.6176	-21.6267	-30.1481	-21.6074	-27.5601	-26.784	-24.7771	-23.1907	-27.6023	-26.5163	-27.0813	-23.2801	-30.5826	-23.09	-26.8086	-26.424	-26.434	-24.4544	-23.969	-22.232	-28.9992	-22.6494	-27.4038	-21.7444	-27.3775	-20.7252	-33.5884	-28.5333	-23.7503	-24.3091	-24.1542	-24.3176	-29.3004	-26.4469	-25.39	-29.1635	-25.2131	-27.1953	-25.0506	-25.1462
+	3.77488	-4.46568	sp|Q01518|CAP1_HUMAN	Color2 [A=255, R=0, G=0, B=0]	1	4		-20.5486	-20.5442	-19.8205	-19.3563	-19.6329	-21.0708	-18.781	-28.6234	-20.1176	-20.8394	-21.7476	-28.6259	-22.7476	-22.9964	-23.9525	-22.7518	-31.7537	-28.9524	-29.4008	-23.0981	-25.0892	-26.4568	-25.0662	-33.02	-23.9714	-27.5201	-24.0645	-23.6628	-23.2391	-29.4742	-26.5001	-26.8201	-25.2363	-22.1873	-29.0805	-25.8424	-24.5398	-23.1029	-21.4544	-26.386	-23.1559	-30.1963
	2.96433	-3.11658	sp|Q01518-2|CAP1_HUMAN	Color2 [A=255, R=0, G=0, B=0]	1	4		-21.3351	-20.9845	-20.3428	-20.1275	-20.4196	-22.0332	-19.1492	-26.7846	-21.0363	-21.2499	-22.8639	-24.8169	-26.6291	-23.9243	-28.4203	-26.0684	-25.0541	-19.6217	-24.74	-23.8998	-24.41	-20.563	-21.455	-26.5947	-26.2262	-26.2338	-25.5944	-26.0289	-20.9815	-25.296	-22.553	-23.6388	-20.1532	-23.5908	-28.8804	-29.8973	-25.2302	-23.3408	-22.9201	-23.8423	-28.0196	-19.8028
+	5.85877	1.43058	sp|P02649|APOE_HUMAN	Color2 [A=255, R=0, G=0, B=0]	1	4		-17.1939	-16.7362	-17.6154	-17.5338	-17.5093	-18.1242	-18.6685	-16.3346	-17.2716	-17.1767	-15.0489	-15.5811	-16.0637	-16.0538	-16.3709	-15.0151	-15.9681	-16.1139	-16.2993	-16.1874	-15.0538	-14.2479	-15.9406	-15.2367	-14.6351	-16.311	-16.8306	-16.7346	-16.3587	-16.4206	-16.2762	-15.9316	-16.6506	-16.1038	-15.7616	-17.3758	-15.8272	-16.6506	-16.5393	-15.9681	-16.0343	-14.2877
+	4.69209	-4.33251	sp|Q6UX06|OLFM4_HUMAN	Color2 [A=255, R=0, G=0, B=0]	1	4		-21.0836	-21.366	-20.2109	-19.8612	-19.8072	-23.1559	-21.0147	-23.6227	-25.6971	-26.312	-22.6119	-25.9881	-26.2299	-27.4085	-31.8709	-24.8804	-25.8683	-28.2406	-28.7871	-27.1149	-24.1324	-24.2045	-27.5668	-29.4246	-20.208	-26.1918	-28.5682	-27.834	-25.2998	-28.994	-28.0706	-23.8428	-24.7796	-26.6229	-23.2833	-32.3077	-25.8203	-25.5797	-30.4947	-25.1924	-25.6117	-25.9216
	0.804899	1.38567	sp|Q8N114-2|SHSA5_HUMAN	Color2 [A=255, R=0, G=0, B=0]	1	4		-22.116	-21.8205	-24.968	-29.5636	-24.6256	-22.7683	-26.6077	-22.1831	-22.2535	-31.4445	-20.2716	-23.3675	-21.9607	-21.9432	-23.4897	-23.3124	-21.3428	-22.7784	-21.268	-21.0676	-22.853	-20.442	-24.9697	-21.1559	-29.7596	-22.3505	-27.2738	-24.1186	-21.2535	-22.4541	-24.9702	-22.366	-24.1802	-27.9634	-22.1492	-27.6024	-22.8157	-25.1396	-23.7733	-22.5398	-22.7784	-20.5732
	0.253473	0.67431	sp|Q8N3J6-2|CADM2_HUMAN	Color2 [A=255, R=0, G=0, B=0]	1	4		-20.3132	-29.6814	-28.5763	-25.3862	-23.1141	-25.3899	-27.4143	-23.1379	-30.3752	-28.6903	-23.4478	-21.2909	-19.1969	-26.0938	-27.9675	-22.1969	-27.8073	-24.7149	-28.4001	-21.8974	-26.4163	-22.4297	-29.7636	-22.0147	-28.4464	-29.5562	-28.4301	-25.1786	-30.0647	-24.8785	-32.1769	-25.3439	-27.2755	-28.0948	-27.8562	-24.5697	-25.3465	-20.277	-24.9164	-21.8738	-24.8252	-29.386
	0.0515752	0.173695	sp|Q8NFZ8|CADM4_HUMAN	Color2 [A=255, R=0, G=0, B=0]	1	4		-22.4795	-21.8694	-20.4733	-23.8159	-31.7088	-18.3554	-21.7198	-23.3382	-22.3124	-26.5706	-20.0208	-20.0456	-21.6542	-22.1358	-21.5936	-19.3758	-21.5575	-21.1226	-22.3738	-20.1046	-20.2161	-19.8889	-23.1029	-19.5201	-22.5936	-22.2179	-22.9201	-28.201	-27.7853	-22.4795	-17.7231	-23.3064	-26.2448	-24.8418	-23.2564	-31.4715	-22.4795	-31.0118	-31.3527	-23.0394	-23.7993	-21.4176
	0.676507	-1.23906	sp|Q8TAG5-2|VTM2A_HUMAN	Color2 [A=255, R=0, G=0, B=0]	1	4		-22.9542	-23.1292	-25.1322	-26.0389	-21.6435	-23.4496	-26.8644	-23.116	-23.1831	-20.9018	-21.4586	-21.7681	-22.6027	-25.0216	-22.2931	-22.6027	-22.4297	-30.5852	-24.1292	-23.3754	-20.0086	-21.2753	-25.8816	-21.853	-22.2109	-27.6091	-26.3808	-23.3287	-25.6185	-26.1943	-28.4928	-29.7437	-25.8766	-27.8083	-23.8417	-32.3693	-24.5342	-26.2218	-24.0137	-22.9035	-28.2595	-21.7732
	0.453245	0.893345	sp|Q8TEU8|WFKN2_HUMAN	Color2 [A=255, R=0, G=0, B=0]	1	4		-23.0762	-28.1495	-26.0694	-26.0087	-28.4713	-25.2769	-26.2228	-29.4266	-24.2004	-30.002	-24.3707	-23.3049	-23.0216	-23.7266	-25.0296	-24.2974	-25.5469	-24.5936	-25.6801	-24.9339	-22.6685	-22.3199	-30.271	-24.6009	-24.0952	-27.8385	-21.0221	-23.166	-27.6728	-32.5283	-28.3591	-28.538	-26.2969	-21.7157	-25.0098	-28.7716	-28.8729	-25.6423	-27.2076	-22.3076	-26.309	-28.4703
	2.29901	2.97384	sp|Q8WVN6|SCTM1_HUMAN	Color2 [A=255, R=0, G=0, B=0]	1	4		-23.4997	-20.0132	-26.1718	-27.5329	-26.2244	-28.0871	-22.1094	-21.0487	-25.4209	-28.2302	-21.4297	-20.4774	-24.7874	-24.6565	-23.6084	-19.8205	-29.2431	-20.0178	-21.0208	-21.6734	-25.5437	-26.2408	-23.5777	-22.3245	-21.4544	-20.2004	-19.903	-20.834	-18.9172	-20.5867	-25.3297	-19.834	-19.337	-20.5531	-19.8889	-20.6096	-19.3955	-20.1226	-25.5272	-19.4565	-19.6329	-19.8889
	1.01867	-1.8527	sp|Q92522|H1X_HUMAN	Color2 [A=255, R=0, G=0, B=0]	1	4		-23.6374	-22.4877	-27.1899	-20.9143	-24.6501	-21.8421	-21.614	-26.5033	-24.1108	-23.6152	-22.7274	-22.9041	-28.9957	-24.5476	-30.1424	-26.3613	-23.6065	-26.7098	-28.3384	-19.7264	-19.8555	-24.2273	-25.0829	-26.899	-29.1165	-25.0798	-26.7133	-29.7298	-19.4423	-26.162	-20.9513	-25.078	-26.1597	-26.4344	-29.5494	-26.3944	-27.5263	-20.8021	-24.2709	-27.3628	-21.1147	-24.0544
	1.1585	-1.63178	sp|Q92765|SFRP3_HUMAN	Color2 [A=255, R=0, G=0, B=0]	1	4		-23.9643	-23.5102	-24.3314	-23.729	-23.4983	-26.2461	-20.0116	-22.9562	-22.7161	-27.5935	-22.4548	-24.2109	-26.0361	-24.7763	-26.2385	-23.5954	-30.7228	-23.2335	-23.6083	-23.625	-28.0123	-22.4379	-24.4127	-24.0721	-23.6628	-27.8479	-29.3756	-22.7671	-27.2435	-26.4977	-23.1419	-27.5129	-29.263	-26.4985	-25.5544	-23.2364	-30.6852	-26.5006	-21.0478	-24.4627	-22.4776	-23.9041
	0.467783	-1.20876	sp|Q92820|GGH_HUMAN	Color2 [A=255, R=0, G=0, B=0]	1	4		-22.7075	-26.1387	-21.1831	-21.1292	-20.9087	-28.2872	-21.7075	-24.0036	-23.8639	-27.1833	-23.4145	-23.3551	-22.7581	-26.0178	-24.0843	-32.2825	-21.9316	-16.6034	-33.5951	-23.2797	-24.4314	-23.3245	-26.5735	-21.0965	-28.7773	-22.1658	-24.1797	-21.1483	-24.9882	-28.444	-26.6527	-24.4533	-23.6116	-24.2653	-26.7181	-23.0594	-28.147	-16.173	-26.0334	-27.2247	-31.1049	-25.1277
	1.51154	-0.555636	sp|P02652|APOA2_HUMAN	Color2 [A=255, R=0, G=0, B=0]	1	4		-14.8441	-14.0514	-16.2091	-15.3346	-15.4017	-13.5239	-13.8763	-15.4143	-14.6951	-13.9248	-16.1242	-14.5705	-14.7339	-15.5256	-16.3346	-16.2877	-15.5811	-14.8356	-15.1346	-15.8106	-16.2091	-15.8356	-14.6241	-16.7745	-14.9003	-13.9338	-15.6169	-15.1607	-15.0392	-14.6351	-16.145	-15.2591	-14.79	-14.661	-14.3831	-15.7859	-15.4656	-15.2091	-15.182	-14.7657	-14.6685	-15.0686
	2.01146	-2.19871	sp|Q92882|OSTF1_HUMAN	Color2 [A=255, R=0, G=0, B=0]	1	4		-23.3366	-22.9316	-21.4297	-23.6609	-24.809	-22.2974	-22.1626	-24.6911	-23.1969	-22.9785	-27.0663	-22.8776	-22.4738	-20.5551	-23.838	-22.4006	-29.4703	-25.8407	-27.9713	-31.8419	-25.6994	-26.0477	-25.8872	-26.7317	-25.8203	-22.4674	-26.516	-24.4802	-27.8179	-25.3715	-22.1964	-24.9344	-23.5705	-22.4829	-28.5642	-24.2911	-26.8896	-28.8672	-25.1854	-24.5468	-26.5277	-24.6495
	0.449894	0.869622	sp|Q969P0-3|IGSF8_HUMAN	Color2 [A=255, R=0, G=0, B=0]	1	4		-25.909	-24.5084	-26.3137	-27.5903	-21.371	-21.6671	-29.4199	-24.9525	-27.3171	-27.5347	-22.6027	-22.2249	-24.3034	-22.6306	-29.1024	-24.0721	-23.3982	-25.8089	-24.4778	-21.1325	-22.6119	-20.1475	-25.4846	-21.2937	-20.9058	-24.9478	-28.053	-28.6843	-26.5219	-25.4098	-27.2667	-25.3831	-29.8505	-26.5657	-28.4266	-22.1187	-24.9447	-28.7441	-24.3171	-24.1222	-27.6233	-21.6053
	0.231047	0.518221	sp|Q01995|TAGL_HUMAN	Color2 [A=255, R=0, G=0, B=0]	1	4		-24.8149	-27.3764	-26.8795	-25.8957	-29.604	-22.1059	-28.1913	-18.4263	-23.8817	-22.0232	-22.2607	-19.1505	-28.1281	-24.2569	-29.3012	-23.4694	-23.4594	-23.6884	-24.1786	-24.1397	-22.4965	-21.1593	-25.3542	-24.256	-26.7644	-24.0145	-27.0521	-24.6099	-22.8531	-25.7912	-29.3471	-25.1279	-25.3929	-23.7942	-26.3366	-27.3063	-23.066	-27.7027	-25.9293	-22.2444	-25.3155	-21.9547
	0.0738622	0.223905	sp|Q96AP7|ESAM_HUMAN	Color2 [A=255, R=0, G=0, B=0]	1	4		-28.7613	-22.0235	-27.394	-22.6421	-29.6883	-24.1868	-24.6593	-27.3389	-25.8357	-26.6179	-25.6099	-31.554	-35.2367	-19.7574	-30.156	-25.2177	-30.4041	-24.6213	-25.5926	-28.9923	-26.7117	-22.116	-26.9674	-23.8884	-23.5917	-25.8348	-22.4305	-26.3135	-20.6063	-25.8566	-27.9286	-25.9667	-25.3413	-21.4574	-23.7319	-27.9049	-22.8855	-21.4215	-26.379	-25.0064	-29.112	-24.7125
	0.192592	-0.459301	sp|Q96PX8|SLIK1_HUMAN	Color2 [A=255, R=0, G=0, B=0]	1	4		-28.1382	-20.7054	-22.7477	-27.2933	-30.4925	-26.1876	-29.0123	-18.8202	-25.1524	-23.8527	-23.6898	-25.7824	-25.8552	-24.6127	-23.0866	-23.4829	-29.1158	-25.4062	-25.1802	-25.0645	-25.9673	-23.7254	-24.4814	-23.296	-26.1273	-26.9298	-26.7571	-21.5941	-29.4944	-22.4081	-26.814	-24.0038	-24.7553	-28.9603	-28.4671	-25.3067	-27.6198	-24.8704	-23.4656	-33.0946	-26.6104	-28.5002
	1.26374	-0.5626	sp|P02654|APOC1_HUMAN	Color2 [A=255, R=0, G=0, B=0]	1	4		-18.3228	-16.8837	-17.4774	-16.6928	-16.3709	-16.6096	-18.2267	-18.5475	-16.4461	-16.6096	-17.6566	-17.4436	-18.5754	-18.5698	-16.7697	-18.0597	-17.8306	-17.9208	-17.4513	-19.0997	-17.8239	-17.1853	-19.542	-17.8785	-18.781	-16.408	-18.3955	-18.1874	-16.7745	-18.044	-18.017	-16.5256	-16.8056	-17.0247	-18.258	-18.1038	-16.567	-16.567	-18.2267	-18.0558	-17.6536	-18.1242
	0.244498	0.575915	sp|Q02246|CNTN2_HUMAN	Color2 [A=255, R=0, G=0, B=0]	1	4		-23.0411	-24.0181	-29.6776	-24.1298	-25.5871	-25.7125	-26.385	-22.9716	-27.1897	-28.0757	-25.8288	-27.4687	-19.5331	-28.9719	-23.9081	-24.3832	-27.06	-22.4427	-30.5773	-22.9432	-23.8617	-23.0772	-25.8749	-21.9905	-25.6343	-23.3078	-23.1946	-20.3973	-30.7011	-24.3827	-29.0195	-25.9516	-23.175	-26.532	-24.062	-24.527	-20.2899	-23.7484	-22.3863	-30.1584	-24.1343	-27.233
	1.98637	2.66308	sp|Q96S96|PEBP4_HUMAN	Color2 [A=255, R=0, G=0, B=0]	1	4		-26.0007	-28.1086	-25.4433	-27.4403	-25.5622	-24.4447	-23.3841	-24.8498	-24.5575	-28.1877	-20.1441	-20.0117	-25.5739	-21.4544	-23.433	-21.1934	-21.0965	-23.77	-22.8099	-19.2179	-20.1209	-18.6329	-26.3444	-19.2179	-20.4732	-23.0519	-24.7645	-18.5034	-22.2168	-22.4913	-24.561	-25.9534	-25.655	-27.7962	-23.2695	-24.0086	-28.2782	-29.5141	-27.0065	-23.8183	-26.5059	-18.3939
	0.55154	1.21016	sp|Q02818|NUCB1_HUMAN	Color2 [A=255, R=0, G=0, B=0]	1	4		-22.1094	-21.2391	-32.4241	-31.8399	-20.541	-24.5972	-23.116	-21.7476	-21.4176	-22.6119	-22.3817	-21.0456	-21.518	-21.9965	-22.3738	-22.6494	-25.6879	-26.0119	-21.5093	-22.1094	-23.3094	-19.9815	-29.2053	-21.5709	-21.7125	-21.0394	-22.8205	-22.1763	-22.29	-22.0147	-22.4965	-26.649	-21.4753	-22.2607	-28.5242	-21.9201	-20.8694	-26.5713	-20.19	-21.3856	-21.7836	-31.3996
	0.0594029	-0.134895	sp|Q99969|RARR2_HUMAN	Color2 [A=255, R=0, G=0, B=0]	1	4		-23.2401	-26.7278	-20.9441	-24.0475	-28.7113	-25.6622	-23.8893	-27.1887	-26.1638	-20.3582	-24.159	-25.8533	-28.1119	-25.5885	-23.9072	-25.5623	-28.3474	-26.8788	-25.3475	-21.1969	-24.168	-21.4753	-27.171	-22.64	-20.9785	-22.2334	-25.6806	-26.0238	-25.3992	-25.9543	-26.0638	-27.4773	-26.745	-20.758	-26.4356	-21.8339	-24.1501	-25.6234	-26.161	-28.8393	-21.3837	-22.923
	0.0164904	-0.0173601	sp|P02671|FIBA_HUMAN	Color2 [A=255, R=0, G=0, B=0]	1	4		-16.6417	-16.311	-20.5136	-18.4257	-19.1831	-17.9065	-17.6836	-16.9792	-16.3831	-17.044	-16.9737	-17.3709	-16.1874	-18.4055	-17.2831	-18.1874	-17.5393	-16.9534	-17.7143	-20.3738	-16.928	-18.8407	-17.5754	-18.5981	-16.875	-16.63	-18.0401	-19.2267	-18.3466	-16.8715	-18.0018	-16.2311	-17.1263	-17.1831	-17.1201	-18.6566	-18.1917	-16.8802	-16.5953	-17.8889	-17.7425	-18.9905
	0.742755	1.32713	sp|Q9BQT9-2|CSTN3_HUMAN	Color2 [A=255, R=0, G=0, B=0]	1	4		-26.1337	-29.6736	-25.1641	-24.8947	-25.0339	-31.0723	-25.6808	-27.4619	-24.3415	-27.6862	-21.9316	-26.4923	-28.3401	-29.5122	-27.3038	-21.5709	-30.1485	-29.6863	-23.1694	-21.7629	-21.2249	-22.3351	-23.7456	-21.8099	-25.3394	-29.7908	-24.5426	-29.1484	-22.8563	-24.2458	-29.463	-25.5662	-26.7332	-25.1703	-25.9306	-26.5423	-23.7436	-26.6017	-20.5213	-22.9307	-27.4209	-22.9666
+	4.28343	3.16358	sp|Q9H1Z8|AUGN_HUMAN	Color2 [A=255, R=0, G=0, B=0]	1	4		-22.0772	-21.6353	-24.9854	-29.2303	-24.1952	-25.0943	-28.9706	-26.9579	-22.5136	-30.3511	-22.4795	-21.8974	-21.4461	-21.055	-21.7888	-23.2812	-21.6166	-21.1831	-20.8694	-21.6928	-21.6306	-20.5867	-25.751	-21.055	-22.3896	-21.8805	-22.1358	-26.1974	-21.1969	-22.3505	-23.0772	-22.5754	-23.0025	-27.6409	-23.4933	-24.0261	-21.9258	-22.5754	-22.1763	-22.3582	-21.1934	-22.6494
	1.70199	-2.61214	sp|Q9H299|SH3L3_HUMAN	Color2 [A=255, R=0, G=0, B=0]	1	4		-20.9229	-20.5072	-18.8819	-20.2302	-19.166	-20.0086	-24.3971	-19.0676	-21.1094	-19.5093	-21.19	-19.7299	-20.5932	-26.667	-20.4015	-21.0239	-21.3817	-20.6589	-28.186	-22.1831	-23.4076	-21.1358	-20.113	-21.518	-22.3351	-21.7888	-21.09	-23.2781	-25.6626	-22.1969	-20.0193	-21.0708	-20.0285	-26.4045	-21.5223	-30.6677	-20.1292	-26.7399	-24.9678	-25.1844	-20.5553	-32.577
	1.04672	1.34498	sp|Q9H8L6|MMRN2_HUMAN	Color2 [A=255, R=0, G=0, B=0]	1	4		-28.3861	-29.5028	-29.7777	-26.4531	-27.5518	-25.2033	-31.0492	-25.9619	-31.1309	-25.2263	-24.5504	-29.7846	-30.8814	-26.0494	-27.7954	-23.6977	-25.6268	-26.0494	-28.0576	-27.1283	-25.3004	-24.0619	-25.7005	-25.0098	-23.9385	-28.631	-28.8457	-26.4006	-26.8785	-24.305	-24.7474	-30.2529	-28.2349	-25.9064	-29.6008	-25.9117	-25.7847	-25.9261	-23.5653	-27.6408	-29.4739	-25.8099
	2.41588	-2.85048	sp|Q06033-2|ITIH3_HUMAN	Color2 [A=255, R=0, G=0, B=0]	1	4		-22.1626	-22.3351	-22.09	-19.4986	-21.7375	-20.0285	-22.1358	-21.8639	-21.5136	-20.3428	-22.3199	-21.5845	-20.64	-22.366	-25.5942	-25.3366	-25.8794	-23.7909	-26.2769	-27.5743	-18.1745	-25.9969	-24.8929	-29.8386	-21.0581	-24.0046	-24.9666	-23.0772	-25.6724	-21.9548	-23.2109	-21.4297	-24.9905	-21.7375	-20.5442	-23.1425	-33.8467	-22.9666	-24.1478	-22.5136	-23.8974	-25.5754
	0.21679	-0.515094	sp|Q9HCU4|CELR2_HUMAN	Color2 [A=255, R=0, G=0, B=0]	1	4		-23.8546	-27.583	-22.3218	-25.0151	-24.854	-23.5036	-32.1594	-23.5337	-26.5754	-22.96	-27.1859	-28.827	-20.8402	-33.6879	-24.3894	-25.3212	-24.0922	-24.6004	-23.7674	-27.6464	-24.352	-23.5328	-23.321	-25.1003	-25.8794	-23.1366	-25.3789	-27.4165	-21.9798	-22.9138	-23.6617	-30.742	-24.5428	-24.9373	-31.0023	-26.7122	-27.4821	-26.0625	-26.0792	-24.8187	-26.6081	-28.2275
	0.460717	1.1547	sp|Q9NQ79-2|CRAC1_HUMAN	Color2 [A=255, R=0, G=0, B=0]	1	4		-25.6343	-23.5258	-23.9003	-25.6914	-33.6809	-25.4006	-25.5611	-30.4291	-21.9144	-25.657	-21.1969	-22.488	-24.7722	-27.7357	-24.7253	-24.1559	-25.4827	-23.0403	-21.0821	-22.7375	-21.7681	-21.7993	-24.6074	-21.8313	-21.5936	-16.3943	-26.8935	-29.8065	-25.9621	-28.0233	-32.0625	-20.6928	-23.1092	-27.0028	-26.6833	-27.5725	-25.362	-32.1837	-26.9055	-23.7287	-28.3026	-29.7027
	0.625194	-1.16865	sp|Q9NZC2-2|TREM2_HUMAN	Color2 [A=255, R=0, G=0, B=0]	1	4		-26.6784	-29.7737	-23.7741	-22.6856	-22.4209	-23.2266	-23.759	-22.2269	-24.9328	-22.1335	-28.5855	-23.5085	-23.8095	-24.3034	-24.5329	-23.7462	-24.7125	-24.0895	-26.8591	-22.1718	-34.5654	-29.2025	-22.9364	-25.2528	-21.9432	-24.9704	-27.3264	-29.0913	-23.59	-27.0219	-22.4209	-25.1538	-24.6263	-25.318	-24.1741	-23.1203	-23.7224	-29.1121	-19.3956	-27.5265	-26.8423	-22.7375
	1.83216	1.66678	sp|Q9UBR2|CATZ_HUMAN	Color2 [A=255, R=0, G=0, B=0]	1	4		-20.4544	-19.8475	-29.1048	-25.8759	-24.4346	-22.1292	-20.5575	-21.2607	-21.2109	-28.1305	-19.903	-21.074	-20.9002	-21.8421	-22.5936	-21.0025	-21.1062	-21.8694	-20.2826	-20.5354	-21.2427	-21.3124	-25.164	-21.3351	-21.0932	-20.8861	-21.1865	-23.5206	-22.1626	-23.2535	-24.1345	-21.1797	-21.589	-20.7527	-21.1193	-22.1559	-21.1525	-21.5442	-20.7299	-21.8259	-20.9995	-22.09
	3.07357	3.08296	sp|Q9UBX5|FBLN5_HUMAN	Color2 [A=255, R=0, G=0, B=0]	1	4		-26.5511	-31.0598	-25.3499	-26.5568	-26.7428	-29.2344	-28.7164	-26.7466	-27.2862	-25.9315	-24.0849	-23.388	-23.9611	-23.2797	-23.358	-23.6456	-24.6119	-21.02	-23.8951	-23.2109	-23.2578	-21.3389	-26.2248	-21.8584	-22.3896	-23.2391	-28.9286	-28.9561	-20.9941	-22.6723	-26.6515	-29.2163	-30.0305	-22.4374	-24.6996	-22.6871	-24.6456	-29.9962	-25.989	-21.9033	-26.4619	-23.1831
	0.975198	-1.18926	sp|Q9UHI8|ATS1_HUMAN	Color2 [A=255, R=0, G=0, B=0]	1	4		-25.9619	-22.5175	-22.3599	-26.3781	-24.8774	-24.1991	-23.1482	-24.3336	-24.9339	-25.1495	-29.4684	-23.6212	-25.0468	-22.5471	-25.7517	-24.5754	-24.5972	-28.0085	-25.1108	-24.3812	-30.7682	-26.587	-30.0475	-26.1793	-23.2695	-25.3489	-25.1969	-27.6254	-22.3989	-26.7324	-26.2109	-25.5258	-25.4017	-21.4863	-24.9478	-26.0674	-27.4469	-25.1914	-21.1338	-25.7928	-26.6812	-27.4825
	0.00209753	0.00505853	sp|Q9UNN8|EPCR_HUMAN	Color2 [A=255, R=0, G=0, B=0]	1	4		-24.1292	-22.2074	-21.3903	-24.2939	-27.6578	-25.4488	-23.1504	-21.7174	-28.33	-25.1577	-25.1799	-22.6589	-27.4548	-23.7194	-28.3611	-20.9755	-23.8095	-22.027	-22.2826	-22.7476	-24.0721	-23.9316	-21.7508	-22.5486	-21.853	-26.3348	-24.2449	-24.825	-23.8929	-23.6567	-27.1818	-21.1468	-24.0619	-24.4184	-25.413	-22.2048	-22.6537	-28.5981	-26.6311	-22.4061	-30.7971	-23.0645
	0.302574	0.610695	sp|Q9UPU3|SORC3_HUMAN	Color2 [A=255, R=0, G=0, B=0]	1	4		-24.6919	-23.1703	-30.3704	-27.2826	-27.4641	-23.0195	-30.4691	-27.9527	-22.6027	-27.3356	-25.1586	-25.8761	-29.0737	-23.2592	-30.462	-26.932	-24.6317	-27.488	-22.4632	-26.6403	-25.9525	-24.5504	-24.2466	-23.8772	-25.7517	-33.2278	-25.8544	-26.9656	-21.3269	-25.8977	-26.9225	-22.2083	-25.7869	-26.6168	-24.4048	-24.1491	-27.6046	-25.5503	-22.8401	-27.0176	-25.3004	-29.3323
	0.656716	-0.978481	sp|Q06323|PSME1_HUMAN	Color2 [A=255, R=0, G=0, B=0]	1	4		-24.4982	-21.3275	-23.5557	-23.3817	-27.4806	-19.4359	-20.4943	-22.6273	-22.5664	-23.4265	-25.2489	-22.9432	-21.7527	-23.9572	-22.7888	-24.4577	-27.1077	-23.6801	-25.444	-23.5496	-27.2037	-28.6717	-22.775	-26.0269	-28.7475	-25.5406	-23.2593	-20.7967	-21.4544	-23.827	-24.5258	-23.8661	-22.09	-22.4297	-23.9584	-22.4965	-20.6977	-22.7476	-18.6566	-23.9362	-24.1859	-22.5027
	0.639521	-1.31794	sp|Q9Y5Y7|LYVE1_HUMAN	Color2 [A=255, R=0, G=0, B=0]	1	4		-24.7598	-25.0295	-23.4922	-27.3979	-27.0098	-21.7992	-27.9144	-23.1694	-25.8099	-17.08	-21.4922	-20.5676	-24.8794	-22.2768	-23.6696	-27.0108	-25.0147	-26.411	-31.2132	-23.268	-23.9224	-23.538	-26.581	-23.5539	-22.505	-26.3584	-24.7882	-31.588	-27.5116	-26.5637	-23.2541	-23.2391	-29.3377	-24.4957	-25.2885	-33.6821	-25.6976	-25.7188	-30.2065	-25.3991	-29.8093	-25.1788
	0.3356	-0.733013	sp|Q9Y617-2|SERC_HUMAN	Color2 [A=255, R=0, G=0, B=0]	1	4		-25.4305	-27.0758	-25.486	-23.225	-29.1321	-27.7977	-28.5567	-24.6304	-24.3474	-22.359	-27.2321	-24.7002	-30.0417	-22.9201	-33.3833	-24.7973	-30.6999	-23.6532	-25.3823	-29.8202	-26.7165	-22.1666	-28.7351	-28.1223	-25.91	-29.2461	-19.4679	-24.8844	-26.6116	-31.6236	-26.049	-25.2892	-27.1865	-25.2425	-27.3584	-28.7481	-24.6908	-26.9563	-27.0486	-24.2181	-23.0083	-24.4778
	0.552959	-0.865748	sp|Q9Y6R7|FCGBP_HUMAN	Color2 [A=255, R=0, G=0, B=0]	1	4		-25.1804	-25.4577	-27.4491	-23.352	-24.9194	-20.6976	-26.2352	-22.9316	-24.4412	-27.2249	-20.6855	-23.7355	-29.5754	-25.1749	-28.0985	-25.1694	-25.8907	-27.0769	-24.1451	-26.2768	-25.7598	-26.3991	-19.4594	-25.6194	-21.7274	-28.0255	-25.9619	-28.6327	-24.3832	-28.9046	-26.2306	-25.1749	-26.5328	-26.5136	-23.6419	-28.5697	-27.6926	-25.9155	-24.9109	-22.9101	-25.8617	-24.2768
	2.24828	-1.08375	sp|P02675|FIBB_HUMAN	Color2 [A=255, R=0, G=0, B=0]	1	4		-15.3893	-15.377	-18.1283	-17.1099	-17.3782	-16.2201	-14.7941	-16.5953	-15.7616	-16.3346	-16.6096	-17.1874	-15.5324	-18.5924	-16.2877	-18.0056	-17.1618	-17.6068	-17.7237	-20.6236	-15.9316	-18.8612	-16.7505	-18.8272	-16.5256	-16.7665	-17.6867	-19.0363	-17.3758	-16.6521	-17.0896	-17.2113	-17.1492	-18.0676	-16.7632	-18.4359	-17.2311	-16.3709	-16.4333	-16.5256	-16.9172	-18.542
	0.216066	0.371402	sp|Q06481-2|APLP2_HUMAN	Color2 [A=255, R=0, G=0, B=0]	1	4		-23.9455	-22.6879	-23.9686	-28.4651	-21.6164	-23.3819	-24.789	-24.5342	-23.4812	-24.3679	-21.0868	-22.1094	-24.0772	-24.2945	-23.9339	-23.6513	-22.9785	-25.6176	-23.2109	-21.9258	-21.3124	-20.268	-24.3214	-21.0178	-21.2644	-22.8639	-29.3938	-23.05	-21.9165	-24.0695	-29.7535	-23.8884	-23.2007	-23.5064	-23.5451	-23.4536	-23.903	-25.0001	-25.8764	-24.8995	-23.7972	-23.027
	0.0757515	-0.24068	sp|Q06830|PRDX1_HUMAN	Color2 [A=255, R=0, G=0, B=0]	1	4		-21.0239	-23.7075	-25.2519	-23.9525	-25.8245	-22.232	-20.5754	-24.3606	-20.8125	-22.2753	-22.505	-20.4379	-20.3505	-21.074	-22.027	-26.7863	-21.5486	-21.1934	-23.7162	-22.6494	-27.2415	-20.9815	-26.4843	-22.6977	-35.249	-20.0285	-27.9394	-21.518	-24.3582	-16.7675	-25.6094	-19.5867	-27.452	-23.2636	-19.0997	-25.0757	-18.0776	-21.366	-20.518	-24.0834	-23.7619	-28.9633
	0.0105163	0.0137615	tr|A0A075B6H9|A0A075B6H9_HUMAN	Color2 [A=255, R=0, G=0, B=0]	1	4		-21.9432	-19.4774	-23.1425	-22.29	-21.0965	-21.1884	-23.0025	-22.2179	-22.5845	-23.64	-20.7476	-21.7784	-22.3975	-22.3124	-22.531	-22.4711	-22.2607	-22.4627	-22.2463	-22.0581	-22.9548	-26.9096	-22.9201	-23.2982	-22.5398	-22.0581	-22.5398	-22.4055	-20.2956	-22.366	-22.4135	-20.781	-22.2039	-21.5936	-22.6212	-22.1094	-21.683	-20.853	-18.3275	-19.781	-21.6166	-22.2826
	0.4456	-0.773001	tr|A0A075B6I0|A0A075B6I0_HUMAN	Color2 [A=255, R=0, G=0, B=0]	1	4		-20.7758	-19.6806	-18.0208	-18.9101	-18.9681	-19.337	-21.7324	-20.3563	-20.0997	-19.2445	-25.49	-20.2091	-19.5867	-20.9935	-19.9316	-19.5642	-18.3133	-19.337	-20.6566	-22.7681	-20.8046	-19.5981	-19.9475	-20.2753	-20.0178	-19.3758	-19.3563	-19.2179	-20.7862	-19.7299	-19.4774	-20.9935	-19.0208	-19.7051	-20.7324	-18.8819	-18.8407	-18.998	-18.6329	-18.983	-20.2391	-18.5531
	0.704565	1.60335	tr|A0A075B6J9|A0A075B6J9_HUMAN	Color2 [A=255, R=0, G=0, B=0]	1	4		-25.5166	-20.3332	-29.4486	-31.7338	-21.0997	-25.7381	-21.2039	-25.2733	-21.903	-19.6806	-19.834	-24.5361	-29.1707	-24.8821	-27.8754	-24.0921	-20.5553	-24.823	-20.0285	-29.4777	-19.9316	-25.7359	-25.8463	-25.0695	-21.7026	-19.4359	-25.8134	-19.2004	-20.1542	-19.531	-20.58	-26.9622	-21.0363	-20.3313	-19.875	-19.29	-20.2607	-21.0208	-20.3582	-20.2091	-20.4441	-19.7174
	0.900406	0.534618	tr|A0A075B6R2|A0A075B6R2_HUMAN	Color2 [A=255, R=0, G=0, B=0]	1	4		-19.4359	-20.4095	-19.3086	-19.5867	-22.5575	-20.8367	-20.4196	-20.5288	-19.9519	-20.1325	-19.5981	-19.7299	-20.6119	-20.4359	-19.5531	-20.5664	-18.3905	-18.5981	-19.4774	-20.5354	-18.8819	-19.3563	-20.4176	-20.5442	-19.7681	-18.8072	-18.6989	-20.4795	-19.3856	-19.4461	-20.1559	-23.4948	-19.5531	-20.8099	-19.7174	-19.983	-20.1986	-18.8819	-18.2267	-19.9785	-19.8205	-20.3995
	0.00719322	0.00920655	tr|A0A075B6R9|A0A075B6R9_HUMAN	Color2 [A=255, R=0, G=0, B=0]	1	4		-18.4359	-18.6566	-19.4986	-18.5256	-18.4827	-19.4669	-18.9905	-18.4565	-18.4308	-17.3611	-18.7681	-21.6928	-18.531	-21.4257	-18.834	-18.0132	-16.311	-15.5324	-16.6806	-21.7681	-18.5642	-20.5822	-18.0716	-19.8205	-18.5642	-18.4721	-18.0094	-18.1201	-16.7473	-18.5642	-19.0056	-19.1325	-18.9244	-19.3466	-19.8475	-18.4513	-18.6271	-18.5586	-16.8837	-18.3955	-18.2716	-18.2671
	1.55027	-0.75936	sp|P02679-2|FIBG_HUMAN	Color2 [A=255, R=0, G=0, B=0]	1	4		-16.2535	-16.2535	-18.5093	-17.4959	-18.2267	-17.366	-15.9226	-17.2558	-16.512	-17.0578	-16.9848	-17.1201	-16.567	-18.8819	-16.7299	-17.8924	-17.9388	-17.8889	-18.2356	-20.8448	-16.512	-19.2179	-16.799	-19.1078	-16.6715	-17.5365	-18.1788	-19.2993	-18.4105	-17.0956	-17.5614	-17.6183	-18.0876	-18.2625	-17.2201	-18.6039	-17.8646	-17.2467	-17.0776	-16.8577	-17.5093	-18.903
+	7.87869	2.70649	sp|Q08380|LG3BP_HUMAN	Color2 [A=255, R=0, G=0, B=0]	1	4		-20.2845	-19.1831	-21.3385	-24.9109	-22.9905	-22.7784	-21.3124	-19.7425	-20.9519	-23.8884	-18.9905	-18.1242	-19.2179	-18.9755	-20.5093	-18.1576	-18.9681	-18.488	-18.4774	-18.2004	-18.4156	-18.488	-21.0804	-17.9755	-18.5586	-18.488	-19.2535	-20.6096	-17.9644	-19.5642	-19.4565	-18.8612	-19.0916	-19.5201	-18.5867	-19.781	-18.8272	-19.1242	-19.6685	-18.834	-18.7681	-18.2004
	0.0423356	0.116395	sp|Q08629|TICN1_HUMAN	Color2 [A=255, R=0, G=0, B=0]	1	4		-24.4337	-24.8765	-28.1068	-28.0521	-29.9242	-22.3598	-22.615	-27.8567	-31.0781	-21.3097	-24.4644	-27.4331	-30.08	-24.5963	-26.4065	-23.6232	-21.2769	-27.3233	-29.8569	-23.5586	-21.6299	-23.2593	-28.7526	-28.4394	-25.09	-23.485	-23.5703	-26.394	-28.2337	-23.51	-26.1001	-28.2225	-26.8103	-26.5191	-27.5028	-24.299	-26.784	-25.3931	-28.1085	-25.3828	-27.5118	-30.3716
	1.93257	-3.03248	sp|P02741|CRP_HUMAN	Color2 [A=255, R=0, G=0, B=0]	1	4		-18.2179	-18.0363	-20.0613	-19.1408	-21.9374	-21.7476	-20.3758	-19.9172	-19.2535	-20.3915	-18.3133	-19.5754	-21.8313	-19.5867	-25.0159	-21.6879	-24.6097	-25.6688	-27.5814	-28.8142	-18.6096	-28.8483	-23.0118	-19.116	-19.0836	-18.5981	-23.4627	-23.0147	-20.71	-22.5674	-23.3037	-18.2311	-22.9201	-28.8204	-18.6989	-25.7716	-25.4488	-20.8667	-18.4774	-28.4103	-22.2673	-27.7792
	1.8971	-2.46398	sp|Q10588|BST1_HUMAN	Color2 [A=255, R=0, G=0, B=0]	1	4		-24.4335	-23.3785	-23.42	-21.5442	-22.268	-21.7274	-23.9385	-24.6992	-28.3696	-21.8205	-22.9201	-23.7552	-27.3677	-25.3057	-31.345	-21.8553	-28.6965	-31.2937	-23.827	-26.9205	-26.0767	-26.0905	-25.7225	-20.8899	-24.677	-24.1332	-25.2985	-25.0025	-21.8684	-26.8288	-32.8938	-23.0755	-27.431	-23.1514	-29.736	-28.0031	-27.0275	-28.1802	-26.1449	-22.6927	-24.9295	-27.5902
	2.33072	2.23209	sp|P02745|C1QA_HUMAN	Color2 [A=255, R=0, G=0, B=0]	1	4		-23.6212	-23.1969	-27.7096	-25.2932	-27.252	-23.9076	-22.853	-22.2039	-23.1694	-31.9234	-20.4338	-22.5486	-23.2549	-23.7619	-23.1029	-21.8152	-22.0645	-21.7629	-25.1039	-28.6973	-20.64	-23.8334	-28.0064	-21.3043	-23.7826	-22.5398	-23.4677	-24.4711	-22.7681	-21.4095	-22.7075	-22.7174	-22.7888	-23.0147	-20.9374	-21.9144	-23.2109	-20.9607	-23.1559	-22.9087	-23.1425	-21.7732
	3.80442	1.10784	sp|P02746|C1QB_HUMAN	Color2 [A=255, R=0, G=0, B=0]	1	4		-18.9681	-18.9755	-20.1425	-20.4156	-21.0487	-20.4095	-20.6004	-18.2993	-19.531	-18.9101	-17.4986	-18.9316	-18.2993	-19.3275	-19.7425	-18.0363	-19.3466	-18.4156	-18.8407	-19.5981	-19.2091	-18.8072	-21.116	-19.0285	-19.1917	-18.4721	-18.2993	-18.7237	-17.4933	-17.8407	-18.1745	-18.4827	-18.2671	-18.3323	-18.542	-18.3905	-18.166	-18.2993	-18.7745	-17.957	-19.0285	-17.8509
	2.49756	2.52023	sp|Q12805-2|FBLN3_HUMAN	Color2 [A=255, R=0, G=0, B=0]	1	4		-20.8448	-21.6589	-24.9303	-22.8562	-24.8921	-27.8887	-24.3275	-20.4669	-21.0965	-30.3514	-19.337	-20.4216	-21.0086	-20.268	-22.2179	-20.1865	-20.5845	-19.8612	-20.0597	-18.9316	-19.0363	-18.9316	-21.3896	-19.2716	-19.4359	-21.0932	-23.1029	-28.2668	-21.055	-21.8861	-24.4711	-20.9637	-23.2249	-22.4216	-20.853	-22.2826	-21.2753	-23.6685	-24.0098	-21.5936	-22.19	-20.4795
	0.31239	-0.644739	DECOY1_sp|Q8WZ42-11|TITIN_HUMAN	Color2 [A=255, R=0, G=0, B=0]	1	4		-27.3691	-28.2238	-27.3018	-24.4015	-25.8589	-25.3527	-25.0428	-19.2824	-26.3117	-30.2857	-26.9695	-23.3659	-26.2139	-25.4646	-29.5525	-26.9162	-26.2408	-27.2326	-27.883	-25.0375	-25.541	-28.4391	-24.7225	-27.6075	-27.7242	-29.3541	-29.2838	-25.9548	-24.5696	-28.61	-30.3078	-28.1649	-25.0945	-26.9107	-24.6348	-27.5685	-23.1064	-29.5188	-26.5245	-30.0362	-29.0655	-22.1835
	0.208906	-0.229979	sp|P02748|CO9_HUMAN	Color2 [A=255, R=0, G=0, B=0]	1	4		-19.7051	-17.2467	-21.7993	-17.5448	-20.44	-18.504	-19.2356	-18.6566	-19.0519	-18.5531	-17.9867	-17.957	-17.5981	-19.6096	-19.5642	-19.6096	-19.8612	-19.4055	-19.6928	-23.1029	-17.8441	-19.5981	-18.7875	-20.6758	-18.7552	-18.2762	-21.0708	-18.488	-18.8006	-18.6447	-18.8006	-18.3323	-18.7745	-18.3133	-18.4359	-19.044	-19.1831	-18.9681	-19.0363	-18.3709	-19.903	-21.2571
	0.248498	0.192308	sp|P02749|APOH_HUMAN	Color2 [A=255, R=0, G=0, B=0]	1	4		-20.1242	-18.7875	-17.6867	-19.2356	-20.2196	-19.2445	-20.0025	-18.24	-19.0676	-17.6806	-20.4795	-19.3955	-19.0056	-19.8072	-18.983	-19.6096	-19.6096	-20.2039	-18.6928	-20.6376	-18.8475	-19.2625	-19.3086	-18.3466	-20.7604	-18.3514	-18.0363	-17.7206	-17.3466	-18.4617	-18.3905	-17.9065	-18.4986	-17.408	-18.6039	-18.1283	-19.0285	-18.5093	-18.017	-17.4959	-18.366	-20.0645
	1.23682	1.82957	sp|Q12860|CNTN1_HUMAN	Color2 [A=255, R=0, G=0, B=0]	1	4		-22.2607	-21.2571	-26.958	-26.3738	-26.3596	-24.7671	-27.1149	-22.9905	-21.5664	-26.0226	-20.5007	-19.6806	-21.5007	-21.3162	-20.9875	-20.2499	-21.3896	-20.8974	-21.4015	-19.488	-19.3955	-17.6476	-21.64	-18.5147	-19.7174	-22.3199	-26.0098	-25.4643	-25.6801	-22.6494	-24.2535	-24.5575	-24.9064	-27.659	-23.7681	-28.28	-23.4151	-25.1914	-26.6848	-24.5936	-23.4577	-21.4795
	0.161198	-0.430089	sp|Q12907|LMAN2_HUMAN	Color2 [A=255, R=0, G=0, B=0]	1	4		-23.2945	-22.9666	-22.3932	-26.6043	-25.0829	-19.3988	-26.1962	-23.8996	-22.4379	-27.078	-21.5398	-23.2695	-23.4346	-23.3551	-23.9362	-20.0117	-22.853	-21.9905	-24.6609	-23.2593	-21.6685	-21.4216	-22.0012	-21.1593	-20.8152	-24.6009	-27.3226	-33.6906	-23.6532	-22.4018	-30.3958	-22.9785	-25.5827	-25.0746	-23.0025	-29.0004	-22.3275	-32.0072	-26.9053	-26.1385	-24.8486	-21.9965
	0.366226	-0.874642	sp|Q13231-3|CHIT1_HUMAN	Color2 [A=255, R=0, G=0, B=0]	1	4		-25.9241	-24.6494	-25.9356	-26.0105	-27.4221	-20.531	-27.1842	-24.2506	-29.7441	-19.875	-24.8849	-27.9314	-30.446	-20.4011	-19.9724	-24.7083	-30.4877	-21.9944	-25.4214	-25.9995	-28.0029	-24.3629	-25.1091	-27.8738	-23.0309	-26.1217	-28.7751	-21.1876	-29.1942	-26.4227	-29.696	-27.761	-25.4016	-25.2661	-24.9739	-28.4221	-34.9111	-23.7034	-28.538	-25.2128	-26.4562	-25.5144
	2.63002	2.25944	sp|Q13449|LSAMP_HUMAN	Color2 [A=255, R=0, G=0, B=0]	1	4		-20.8367	-20.3012	-23.2391	-23.1292	-26.3038	-27.6269	-21.6928	-20.7836	-20.2571	-27.2166	-19.781	-19.8612	-20.2771	-21.8421	-21.3313	-18.4721	-20.6353	-20.1626	-19.7174	-18.7941	-19.3563	-17.9681	-21.5007	-18.2091	-19.5981	-21.0836	-21.1865	-24.3214	-23.1292	-20.7274	-21.505	-21.6685	-23.5469	-23.4314	-20.605	-23.027	-20.4318	-21.6353	-22.0581	-20.6758	-21.09	-18.6806
	0.269314	0.628446	sp|Q13740-2|CD166_HUMAN	Color2 [A=255, R=0, G=0, B=0]	1	4		-25.0999	-23.8573	-26.6805	-28.765	-27.9849	-25.2323	-24.3223	-24.0245	-24.2564	-21.8283	-22.0147	-22.3505	-24.0098	-25.1749	-25.3551	-20.3955	-23.9247	-26.4572	-25.3366	-21.0394	-21.2607	-20.1242	-25.2025	-20.4858	-21.268	-24.8356	-28.6676	-25.8827	-23.3602	-23.4288	-25.9074	-31.3458	-29.6014	-24.5942	-25.3675	-28.1465	-24.8839	-30.7536	-30.1053	-25.2651	-22.6082	-22.6119
	1.07763	-1.75359	sp|A6NI72|NCF1B_HUMAN	Color2 [A=255, R=0, G=0, B=0]	1	4		-24.8857	-23.6743	-25.5289	-22.1425	-28.2522	-22.268	-24.7234	-22.0855	-23.8078	-24.6724	-27.4333	-26.6315	-26.6566	-29.1283	-26.3666	-27.0158	-26.4992	-21.0716	-31.1526	-24.5823	-24.6809	-25.6726	-25.7646	-29.5593	-25.5031	-26.1424	-19.7823	-26.3054	-24.6191	-24.0728	-24.5082	-18.368	-25.8511	-24.5648	-31.6826	-29.9409	-25.3648	-29.4277	-26.4391	-21.9688	-29.5125	-25.1633
	1.96228	-0.496998	sp|P02751|FINC_HUMAN	Color2 [A=255, R=0, G=0, B=0]	1	4		-18.5924	-18.7489	-18.7362	-19.1242	-18.8072	-19.4669	-18.8272	-19.3275	-19.2535	-20.6189	-18.4827	-19.3275	-19.0676	-19.6212	-20.4544	-19.6566	-20.0676	-19.9172	-19.6447	-20.9461	-19.3955	-18.9244	-20.2845	-19.6685	-19.3086	-19.3086	-20.4503	-19.7941	-19.4359	-19.9172	-19.7051	-19.2179	-19.4986	-19.0756	-19.5531	-20.0534	-19.1078	-19.542	-19.116	-19.5754	-20.0692	-19.318
+	4.25286	1.85145	sp|Q13822-3|ENPP2_HUMAN	Color2 [A=255, R=0, G=0, B=0]	1	4		-21.4544	-20.7476	-24.0245	-21.9725	-25.7036	-24.3034	-23.2974	-21.5709	-22.1492	-24.6343	-20.8448	-21.0301	-22.4297	-20.4732	-20.8694	-19.8205	-20.2374	-20.7075	-20.7051	-19.0756	-19.9637	-19.1325	-21.8584	-18.6867	-20.9258	-21.2427	-21.6306	-22.4135	-21.3428	-21.64	-22.6306	-22.3975	-22.7174	-22.116	-21.5709	-22.2249	-21.4297	-21.5267	-21.7629	-21.0456	-20.8945	-20.7629
	0.477847	0.320685	sp|B9A064|IGLL5_HUMAN	Color2 [A=255, R=0, G=0, B=0]	1	4		-16.6806	-16.3466	-17.2923	-16.4986	-16.2877	-16.719	-16.7843	-15.8189	-17.0113	-16.0247	-16.1038	-17.3709	-16.3709	-16.2648	-16.9699	-17.3466	-15.9497	-14.8064	-15.3287	-19.0836	-16.2648	-17.1222	-16.9497	-18.0285	-17.2356	-15.5882	-16.4853	-16.0056	-15.0103	-16.2993	-16.76	-15.8106	-16.2311	-16.2648	-16.7143	-16.3709	-14.8441	-15.8272	-14.5087	-16.0936	-14.5461	-15.0151
	1.04215	0.664549	sp|P0CG05|LAC2_HUMAN	Color2 [A=255, R=0, G=0, B=0]	1	4		-19.29	-18.2004	-19.8205	-19.0208	-17.6271	-18.2223	-20.1559	-17.0796	-19.6806	-18.2267	-18.0597	-19.4055	-17.542	-20.1013	-19.7681	-17.403	-19.2267	-17.5475	-16.4333	-19.3086	-16.7941	-19.1745	-17.9101	-18.4156	-18.5586	-17.4487	-18.9755	-16.7616	-15.9226	-17.0401	-16.7143	-17.4181	-17.2877	-17.1471	-19.781	-18.6746	-18.196	-18.1917	-16.4461	-17.3086	-18.504	-18.5201
	0.903362	1.56056	sp|A0M8Q6|LAC7_HUMAN	Color2 [A=255, R=0, G=0, B=0]	1	4		-22.7476	-24.0694	-27.3418	-23.1194	-22.2274	-22.5842	-23.1694	-30.5583	-26.643	-25.7707	-22.7476	-28.9772	-21.2391	-21.0708	-21.8225	-27.8645	-25.9723	-19.7552	-19.5981	-21.8779	-23.027	-26.0348	-26.8615	-23.6609	-26.3995	-21.1259	-25.6296	-21.3389	-19.5093	-24.2534	-20.2249	-25.4372	-19.6329	-22.2289	-21.7576	-23.1831	-21.5531	-30.7059	-23.8586	-25.7424	-20.8502	-24.0973
	1.64099	-1.17467	sp|Q14019|COTL1_HUMAN	Color2 [A=255, R=0, G=0, B=0]	1	4		-20.9316	-19.6329	-20.0566	-18.366	-19.1576	-19.6096	-19.9755	-22.268	-20.903	-21.6259	-20.2644	-20.2285	-22.0519	-21.116	-22.4627	-18.9388	-21.7681	-21.2463	-22.6306	-23.6996	-27.3041	-22.6879	-21.4734	-22.3591	-22.875	-21.1193	-21.0932	-21.055	-19.7051	-21.442	-22.1559	-21.8367	-21.2391	-20.6166	-21.7578	-20.589	-19.9172	-21.0772	-19.2993	-21.3389	-20.7993	-20.949
	0.00602472	-0.00665891	sp|O00391|QSOX1_HUMAN	Color2 [A=255, R=0, G=0, B=0]	1	4		-21.3699	-21.1763	-21.949	-22.2826	-22.3199	-23.3351	-22.6212	-20.5245	-21.7075	-24.4314	-21.0676	-21.8152	-23.9881	-22.1226	-24.2857	-23.3184	-23.9666	-21.7125	-22.1763	-22.1292	-22.8313	-21.7941	-24.539	-22.2535	-21.2356	-22.0025	-22.3896	-23.9595	-21.4503	-22.531	-22.7578	-21.1831	-21.1259	-21.562	-21.2644	-21.3896	-20.8152	-20.3777	-22.1029	-21.0332	-21.3389	-23.4249
	0.488886	-0.974925	sp|Q14103-2|HNRPD_HUMAN	Color2 [A=255, R=0, G=0, B=0]	1	4		-28.8658	-22.3896	-26.017	-26.6492	-23.6393	-22.09	-24.4422	-25.9145	-23.116	-21.3428	-23.005	-22.3798	-27.5286	-27.0812	-27.8506	-23.8683	-28.2366	-21.8644	-22.8301	-32.0874	-25.8456	-29.9626	-25.3693	-23.4009	-26.5896	-23.8926	-25.7871	-22.7402	-23.2299	-22.592	-24.8644	-26.202	-25.3892	-25.2095	-26.5855	-19.2698	-28.1907	-24.6957	-22.3817	-29.2137	-27.3126	-28.7128
	1.60431	1.55382	sp|Q14118|DAG1_HUMAN	Color2 [A=255, R=0, G=0, B=0]	1	4		-21.4586	-21.0676	-29.2318	-26.6297	-27.3646	-23.0531	-24.8571	-21.0645	-22.4461	-25.2137	-21.279	-20.853	-24.488	-23.4119	-23.8486	-20.64	-24.3675	-23.1559	-22.5575	-20.6589	-20.7425	-19.5093	-21.8475	-20.5072	-20.4753	-22.4544	-23.1029	-26.0165	-22.7274	-23.2249	-22.9316	-22.027	-23.268	-23.7456	-24.4119	-24.1371	-21.5223	-22.531	-22.9666	-23.0519	-24.4216	-21.5799
	1.09164	-1.83998	sp|O00468-3|AGRIN_HUMAN	Color2 [A=255, R=0, G=0, B=0]	1	4		-27.6317	-25.0842	-26.0138	-20.582	-23.4645	-22.4799	-25.3523	-21.9059	-22.7927	-27.5318	-25.7194	-24.9339	-31.0637	-31.4889	-31.3256	-22.1492	-27.8136	-20.3993	-32.3155	-25.7821	-24.6425	-27.6449	-24.2534	-25.2945	-25.5469	-28.6719	-25.645	-22.4425	-27.5352	-25.5041	-26.2537	-27.961	-28.8758	-23.4007	-26.5631	-31.4987	-25.8391	-24.0079	-23.3286	-23.4623	-21.7435	-25.8014
	0.334912	0.693841	sp|Q14515|SPRL1_HUMAN	Color2 [A=255, R=0, G=0, B=0]	1	4		-23.0025	-22.7993	-25.7269	-25.4445	-24.7765	-23.836	-26.5169	-25.0494	-21.5754	-29.7623	-19.7425	-20.6004	-21.9607	-23.1752	-26.9877	-22.0208	-24.8184	-27.4892	-23.7314	-22.9432	-21.2571	-20.3856	-22.853	-21.4503	-19.9725	-23.4478	-25.7358	-23.3111	-24.6354	-28.0342	-25.4622	-21.4096	-25.4379	-30.7112	-25.6879	-30.0074	-24.1997	-27.0476	-23.7075	-24.2249	-26.2897	-22.9087
	1.83589	1.8223	sp|O00533-2|CHL1_HUMAN	Color2 [A=255, R=0, G=0, B=0]	1	4		-22.4965	-22.027	-27.3713	-27.1925	-27.9353	-24.5276	-24.3154	-22.853	-22.3351	-26.0098	-20.735	-20.8475	-21.8421	-23.027	-22.5664	-20.0394	-22.6494	-22.2753	-22.2109	-20.3162	-20.8421	-19.7051	-23.2797	-20.1694	-20.9432	-23.5016	-25.1859	-23.9666	-25.2768	-23.3675	-25.0344	-25.09	-25.3801	-22.9739	-23.8551	-25.0135	-23.7701	-25.827	-25.3613	-22.7578	-26.7419	-20.5913
	0.519784	1.07617	sp|O00533|CHL1_HUMAN	Color2 [A=255, R=0, G=0, B=0]	1	4		-25.1433	-26.6312	-26.5203	-23.8954	-27.2886	-27.2726	-28.651	-25.1274	-25.3946	-26.3532	-24.5479	-26.0295	-25.2233	-18.6043	-22.4447	-26.1212	-26.7245	-26.3112	-22.9895	-26.4914	-26.3974	-25.4055	-30.3738	-25.0797	-25.1969	-27.7533	-20.2499	-27.0345	-26.8853	-21.3748	-29.3958	-18.2748	-23.8583	-23.4675	-25.2148	-26.6938	-31.2705	-31.5254	-25.8707	-24.9434	-20.1192	-25.7517
	0.380299	0.505827	sp|O00584|RNT2_HUMAN	Color2 [A=255, R=0, G=0, B=0]	1	4		-23.1694	-21.9258	-23.5016	-24.6996	-21.9316	-24.4577	-21.0645	-21.9905	-23.296	-23.6064	-21.1127	-19.4565	-23.0025	-23.0519	-23.1559	-20.001	-20.4503	-21.5981	-19.8205	-20.0597	-20.834	-19.531	-24.3054	-20.7706	-19.3086	-21.7224	-21.903	-24.0394	-22.9432	-23.7335	-24.2622	-23.4812	-23.5827	-24.8606	-24.9293	-22.5095	-24.0952	-26.4521	-23.0519	-23.0772	-23.5954	-20.5867
	0.521392	-1.17518	sp|O00764|PDXK_HUMAN	Color2 [A=255, R=0, G=0, B=0]	1	4		-26.0983	-25.9974	-23.6996	-27.3753	-21.1226	-21.0804	-22.1694	-28.5255	-27.6808	-24.9226	-27.7858	-22.3224	-33.772	-29.4184	-28.4256	-26.3623	-24.6909	-23.585	-25.4203	-24.5327	-21.1882	-23.1759	-26.2642	-23.8913	-25.2297	-31.7566	-22.7526	-27.9211	-28.3029	-21.0285	-22.8896	-28.07	-26.9124	-23.631	-29.3106	-27.6444	-28.9139	-27.8816	-27.0348	-20.5147	-27.2176	-29.5629
	0.0572458	0.159942	sp|O14594|NCAN_HUMAN	Color2 [A=255, R=0, G=0, B=0]	1	4		-23.8617	-23.7993	-25.954	-22.2649	-23.8333	-26.7696	-21.0306	-31.7936	-25.6494	-27.3258	-22.0394	-22.1292	-23.0394	-23.1969	-25.4508	-21.2391	-26.9046	-22.2249	-24.2738	-22.8421	-24.5119	-20.9578	-32.1656	-22.3049	-22.1094	-30.101	-28.6956	-26.2117	-25.1653	-26.5812	-25.552	-23.3722	-26.5385	-23.9593	-24.8184	-27.7216	-21.3531	-28.1666	-28.4365	-24.5188	-26.8547	-21.8313
	1.72856	-2.22606	sp|O14773|TPP1_HUMAN	Color2 [A=255, R=0, G=0, B=0]	1	4		-23.7314	-24.1029	-24.1212	-22.2753	-22.4055	-23.1969	-22.4711	-25.6129	-22.8421	-24.6119	-28.3999	-23.4254	-25.4184	-27.6228	-30.7648	-28.1409	-21.626	-26.6535	-23.5126	-28.0047	-21.3135	-23.5033	-28.2966	-22.2109	-23.3336	-24.479	-30.0704	-25.4322	-22.8979	-24.0489	-28.8251	-22.0961	-29.8635	-25.4583	-27.458	-24.8708	-21.481	-30.0834	-22.3518	-29.8084	-26.7988	-26.7016
	0.310616	0.473636	sp|Q14624|ITIH4_HUMAN	Color2 [A=255, R=0, G=0, B=0]	1	4		-25.116	-23.2989	-27.7723	-22.4719	-24.5188	-22.0147	-24.6231	-22.7174	-22.9201	-21.9845	-26.1425	-23.8078	-22.5486	-22.1425	-24.1134	-24.4151	-23.8595	-22.027	-25.9714	-30.8731	-20.6212	-24.5292	-24.7155	-26.1108	-24.1859	-21.8584	-23.9572	-22.2463	-21.5754	-21.7578	-22.6879	-21.6734	-21.9607	-22.9201	-22.4216	-22.3199	-24.2391	-21.8205	-21.279	-22.6119	-21.9725	-22.64
	1.46374	-1.42981	sp|O14791-2|APOL1_HUMAN	Color2 [A=255, R=0, G=0, B=0]	1	4		-20.6518	-21.6685	-21.4837	-21.3621	-18.7681	-18.4055	-20.1292	-19.6329	-21.3428	-19.8889	-22.027	-21.116	-19.2004	-22.2109	-21.9666	-23.1204	-22.268	-22.3049	-21.8639	-28.7932	-19.6685	-23.3947	-22.0519	-27.0569	-24.2622	-20.2662	-22.7174	-20.5754	-20.7001	-19.5642	-20.8502	-20.9287	-19.8889	-19.8475	-21.2535	-21.8152	-23.4281	-20.949	-19.2356	-21.2109	-21.5575	-21.0239
	0.663054	-1.19577	sp|O14818|PSA7_HUMAN	Color2 [A=255, R=0, G=0, B=0]	1	4		-22.4798	-23.169	-22.531	-22.6494	-24.3991	-24.4982	-23.9595	-25.1919	-26.6549	-26.4226	-26.8601	-24.0442	-29.2359	-24.7612	-25.8103	-24.3022	-27.7398	-26.6258	-30.5027	-30.9101	-24.8227	-26.9841	-22.686	-25.6443	-26.7728	-21.8309	-28.0696	-27.7946	-21.2657	-23.3806	-24.19	-26.1459	-24.2704	-25.5968	-21.6363	-25.3592	-23.0409	-28.203	-22.4055	-24.1509	-32.0606	-25.7767
+	4.12476	-4.39999	sp|O14950|ML12B_HUMAN	Color2 [A=255, R=0, G=0, B=0]	1	4		-22.1559	-19.9345	-20.0676	-21.9607	-20.8313	-21.6494	-19.8205	-25.8563	-19.3275	-20.9607	-20.9696	-26.7022	-23.8735	-22.8935	-28.6041	-24.9724	-24.6833	-26.1314	-27.5441	-31.1845	-26.3096	-26.2593	-23.436	-28.1249	-27.9865	-23.6814	-31.1024	-22.4451	-23.1653	-23.5975	-21.0351	-22.8255	-19.6181	-24.2308	-27.5495	-26.2141	-30.4287	-28.2978	-23.9464	-30.3422	-28.8982	-24.1615
	0.0829639	0.24643	sp|O15031|PLXB2_HUMAN	Color2 [A=255, R=0, G=0, B=0]	1	4		-27.0516	-20.7513	-23.8679	-26.7868	-28.6003	-24.1716	-27.947	-23.878	-24.0978	-29.4526	-21.584	-25.9106	-28.5037	-29.8094	-29.6863	-27.8292	-25.3177	-21.9666	-26.8458	-22.9318	-24.0287	-24.3613	-25.7273	-25.2249	-25.7435	-18.7607	-23.2596	-26.4616	-24.3397	-26.7206	-20.8795	-28.8023	-34.6215	-28.2779	-26.5499	-25.4858	-27.3488	-24.9551	-21.36	-27.7922	-25.4685	-28.0842
+	4.58	-4.77	sp|O15143|ARC1B_HUMAN	Color2 [A=255, R=0, G=0, B=0]	1	4		-25.5356	-20.7324	-20.0332	-20.1144	-21.3699	-20.8046	-20.8421	-23.0212	-20.7125	-23.2109	-20.4669	-25.2794	-30.4512	-26.296	-30.8299	-23.9452	-28.0485	-28.6605	-27.4232	-26.516	-25.7106	-27.0839	-27.908	-28.6257	-27.1498	-22.5651	-25.2152	-26.7862	-28.7845	-30.1636	-27.949	-22.2293	-22.0518	-27.3291	-26.7675	-27.9872	-25.8928	-28.4355	-24.7394	-31.4765	-29.0726	-19.1117
+	5.47171	-5.29436	sp|O15144|ARPC2_HUMAN	Color2 [A=255, R=0, G=0, B=0]	1	4		-20.3447	-19.0836	-18.8819	-17.9644	-19.2808	-18.4827	-18.4156	-24.0469	-19.1831	-22.8639	-20.4753	-24.7036	-25.514	-27.7937	-24.88	-25.9716	-19.0274	-24.2689	-26.6827	-26.29	-21.0817	-26.2096	-26.5951	-26.4009	-31.5969	-22.2486	-25.977	-21.8303	-20.3375	-27.13	-29.9243	-27.4646	-24.658	-25.9677	-26.6504	-25.6946	-25.2561	-22.4297	-20.8722	-27.8825	-29.0745	-26.3617
+	3.76618	-3.67413	sp|O15145|ARPC3_HUMAN	Color2 [A=255, R=0, G=0, B=0]	1	4		-21.0117	-19.903	-19.6928	-18.8139	-21.2463	-19.7174	-20.6903	-26.9585	-21.1694	-21.5845	-19.542	-25.2948	-25.1156	-25.6211	-22.1094	-27.3388	-25.1763	-22.9586	-29.8342	-29.3342	-28.1971	-22.3234	-25.426	-29.8527	-23.7822	-28.995	-26.0826	-21.7476	-24.0519	-26.5825	-24.3331	-22.64	-23.731	-22.5223	-24.3054	-26.0973	-23.6317	-23.8152	-21.0708	-26.2176	-21.6262	-26.4468
	0.566924	1.13351	sp|O15204|ADEC1_HUMAN	Color2 [A=255, R=0, G=0, B=0]	1	4		-22.9597	-27.7098	-25.6456	-26.8261	-23.1545	-20.7779	-30.1331	-30.7416	-21.7048	-20.5794	-24.0791	-25.1828	-25.4849	-27.7177	-20.9556	-24.6328	-28.7449	-26.3425	-25.3373	-20.2176	-27.3808	-23.375	-26.278	-25.7712	-29.6733	-21.8694	-21.3777	-21.9785	-22.7476	-22.0465	-27.7754	-21.9965	-21.488	-21.0332	-22.9666	-23.5171	-20.5442	-20.4135	-26.273	-22.0332	-23.3019	-23.6341
	1.07746	-1.66132	sp|Q14847-2|LASP1_HUMAN	Color2 [A=255, R=0, G=0, B=0]	1	4		-23.4265	-25.5575	-20.2448	-22.0071	-29.2024	-22.9785	-23.2109	-26.3131	-23.09	-26.8355	-24.5863	-25.8154	-31.8794	-27.1983	-25.5918	-27.7735	-27.276	-23.2475	-28.1834	-27.704	-21.4029	-26.3184	-28.5985	-28.5682	-21.5809	-23.6066	-23.852	-23.116	-24.8136	-26.3487	-29.3158	-26.3103	-27.5879	-20.8221	-25.4215	-25.8808	-24.3051	-26.0836	-29.1968	-29.0852	-23.8938	-28.5582
	0.716867	1.33088	sp|O15394|NCAM2_HUMAN	Color2 [A=255, R=0, G=0, B=0]	1	4		-24.5863	-32.298	-27.2128	-24.9009	-26.3803	-21.3259	-27.3302	-25.6268	-26.0394	-28.4132	-22.1492	-22.5136	-25.3927	-23.8974	-23.6287	-21.6977	-25.3991	-24.1371	-25.1804	-20.6977	-22.1292	-19.6928	-28.0015	-20.2391	-21.9725	-29.8061	-26.4369	-24.3097	-29.8526	-25.7681	-21.9986	-26.1804	-26.3808	-26.2308	-29.6818	-29.8631	-26.6448	-27.5087	-26.8246	-25.2969	-27.9075	-22.5754
	1.65583	-2.22379	sp|Q15080|NCF4_HUMAN	Color2 [A=255, R=0, G=0, B=0]	1	4		-23.326	-24.9738	-22.531	-23.2535	-26.7953	-21.0676	-22.1358	-27.3477	-23.3566	-25.9772	-28.9263	-24.3068	-24.619	-26.0553	-25.2104	-24.8453	-23.1418	-23.9095	-28.3277	-28.2937	-30.8419	-21.9304	-28.2958	-24.0115	-26.4848	-26.7281	-29.057	-22.9898	-29.8496	-26.9343	-24.9935	-29.7299	-22.4343	-25.2197	-28.2331	-28.8101	-27.2003	-25.0014	-26.2443	-31.9001	-28.7737	-21.0127
	2.98529	-4.00214	sp|O15511|ARPC5_HUMAN	Color2 [A=255, R=0, G=0, B=0]	1	4		-21.268	-19.5531	-20.5288	-19.4461	-20.6306	-18.9607	-19.4669	-24.2987	-19.8889	-32.6996	-19.3466	-24.4104	-26.8875	-27.8337	-22.8827	-25.6738	-26.1942	-29.4575	-30.2654	-25.0289	-27.5945	-25.386	-22.9228	-21.8209	-24.5855	-27.3476	-26.5251	-28.0144	-25.0787	-20.7711	-25.4364	-30.1748	-27.1983	-26.014	-24.2012	-25.7167	-19.5021	-24.2951	-29.7417	-22.9207	-29.3881	-30.0023
	0.283535	0.596941	sp|O43405-2|COCH_HUMAN	Color2 [A=255, R=0, G=0, B=0]	1	4		-23.8332	-26.9885	-21.1121	-28.1511	-26.0992	-21.3605	-22.3524	-27.6466	-25.0196	-24.3432	-24.5611	-23.2777	-22.5782	-24.488	-18.8448	-25.3551	-27.9675	-21.6533	-25.5235	-24.9714	-24.4346	-22.6977	-21.125	-23.6046	-24.7763	-24.5718	-30.5476	-30.7692	-20.0639	-21.9648	-25.9159	-25.2996	-19.916	-21.8969	-23.8892	-22.4401	-23.279	-23.2271	-22.8404	-24.4397	-25.9069	-25.8238
	2.28221	1.65966	sp|Q15582|BGH3_HUMAN	Color2 [A=255, R=0, G=0, B=0]	1	4		-20.5093	-20.71	-24.8227	-24.7763	-28.8414	-24.3458	-22.4055	-20.3601	-20.9666	-24.8227	-19.4565	-20.442	-21.2285	-20.5553	-22.6494	-20.442	-21.442	-20.3896	-21.8805	-22.0456	-20.6879	-20.4858	-24.0645	-22.7075	-20.2409	-21.5575	-21.9785	-23.9833	-20.7552	-21.9905	-22.7375	-20.9316	-21.5575	-21.8861	-21.1593	-22.7784	-21.7836	-21.5799	-20.4943	-21.589	-22.1292	-20.6879
	0.362263	-0.740779	sp|O43493-2|TGON2_HUMAN	Color2 [A=255, R=0, G=0, B=0]	1	4		-20.6077	-23.4793	-30.5058	-24.7985	-29.6548	-24.631	-23.3729	-25.1055	-24.8612	-27.0695	-22.6306	-23.538	-25.8242	-29.799	-27.4089	-23.9064	-28.029	-26.8025	-25.853	-23.4478	-23.296	-20.9785	-27.4068	-21.7941	-22.6212	-25.5827	-24.1122	-30.089	-26.675	-26.1624	-31.5351	-25.7207	-28.1083	-27.7128	-26.3763	-28.8335	-29.1288	-24.568	-28.0579	-26.1749	-28.6921	-28.6918
	1.23501	-1.37345	sp|O43866|CD5L_HUMAN	Color2 [A=255, R=0, G=0, B=0]	1	4		-21.4669	-21.3389	-20.5508	-21.4544	-20.9965	-23.0147	-19.725	-21.8099	-21.1525	-24.2885	-21.9548	-24.3366	-22.8639	-21.4528	-22.2826	-24.4914	-24.3184	-20.9637	-21.505	-24.116	-21.488	-30.6942	-23.09	-25.0908	-23.5557	-27.6	-27.0739	-23.5991	-22.1094	-21.1831	-21.4297	-22.3505	-21.2716	-21.505	-23.3034	-23.751	-21.4669	-21.5799	-21.3162	-21.0056	-23.4744	-22.2249
	0.157284	0.292503	sp|Q15904|VAS1_HUMAN	Color2 [A=255, R=0, G=0, B=0]	1	4		-23.2546	-22.1358	-25.4894	-25.6157	-23.9805	-25.8298	-24.5475	-24.4249	-23.2109	-20.5919	-21.6589	-21.3086	-23.0147	-23.4661	-26.3463	-21.5936	-21.9258	-24.4314	-22.4297	-22.6685	-22.1094	-20.6855	-29.2226	-20.8833	-21.8694	-22.4461	-24.2593	-23.8443	-23.9814	-23.3321	-24.9501	-25.0544	-25.2651	-23.8425	-21.3826	-25.3801	-22.9087	-23.875	-23.5033	-23.8486	-25.6343	-21.7993
	1.28222	-1.99733	sp|O60234|GMFG_HUMAN	Color2 [A=255, R=0, G=0, B=0]	1	4		-26.2776	-21.4176	-21.5836	-19.7548	-29.3402	-22.7784	-22.8391	-22.9189	-22.7075	-22.7993	-21.3124	-28.5533	-23.5196	-24.8936	-30.9813	-25.9258	-19.4073	-23.769	-27.6448	-22.0129	-21.2726	-24.1294	-25.1031	-31.2511	-26.4648	-24.3033	-24.6504	-26.2129	-27.4951	-28.3609	-24.4005	-26.209	-29.3686	-22.7925	-26.7861	-25.1917	-22.6297	-26.2941	-25.594	-25.0758	-19.0827	-24.0673
	0.685113	1.42244	sp|Q16555-2|DPYL2_HUMAN	Color2 [A=255, R=0, G=0, B=0]	1	4		-32.3217	-25.0001	-29.2799	-24.9736	-26.6956	-24.7517	-24.68	-24.0584	-27.7885	-25.8348	-23.1827	-21.683	-21.3543	-22.6685	-27.619	-25.4227	-30.1226	-21.9201	-26.2179	-23.0003	-25.2288	-24.4696	-28.4552	-23.0496	-28.4944	-23.0407	-22.1276	-23.9984	-21.4085	-26.6749	-31.3885	-24.3983	-21.0804	-26.1512	-26.0793	-32.173	-21.1253	-25.0252	-26.6331	-29.5288	-22.7687	-30.0285
	1.71245	1.16814	sp|Q16610|ECM1_HUMAN	Color2 [A=255, R=0, G=0, B=0]	1	4		-23.2665	-23.09	-24.0099	-25.0344	-25.5611	-26.0295	-24.0074	-22.5486	-23.5171	-25.2768	-21.8421	-21.7681	-23.3079	-23.3109	-22.5398	-21.7888	-22.2974	-23.09	-23.3049	-21.8259	-20.9115	-20.5597	-22.6977	-21.0056	-21.7527	-22.1425	-23.5119	-23.8486	-24.5718	-22.9201	-23.116	-23.5917	-25.3428	-27.0514	-23.2607	-25.657	-22.1292	-24.1667	-23.2695	-23.1559	-24.4119	-21.5267
	0.467111	-0.938971	sp|Q16769|QPCT_HUMAN	Color2 [A=255, R=0, G=0, B=0]	1	4		-25.7119	-21.9845	-25.0048	-24.3008	-21.6259	-21.5664	-24.0277	-22.7375	-26.7164	-28.899	-22.9905	-23.875	-27.3977	-24.1253	-27.1759	-22.8639	-28.087	-25.0485	-28.2505	-32.9643	-22.4461	-24.9624	-23.3198	-23.9977	-22.505	-24.3004	-28.0961	-26.8729	-22.4961	-24.5865	-30.3171	-21.9225	-23.4533	-24.2256	-28.3091	-21.6323	-24.3267	-22.3105	-20.6688	-27.0825	-29.6114	-23.9412
	2.94353	-1.91305	sp|O60814|H2B1K_HUMAN	Color2 [A=255, R=0, G=0, B=0]	1	4		-15.7378	-16.2201	-17.903	-17.5924	-18.4721	-16.3709	-17.9497	-21.0425	-18.1831	-17.8373	-18.7616	-18.983	-17.6536	-18.6989	-18.8889	-21.5981	-19.0056	-18.441	-21.2039	-23.6938	-22.7681	-23.4232	-22.6977	-19.6583	-18.5981	-19.6447	-19.2179	-18.1874	-18.9388	-18.8889	-19.3275	-18.998	-19.3758	-20.4795	-20.3915	-19.6928	-19.366	-17.3275	-19.1917	-19.166	-18.7875	-18.7616
	1.07903	-1.89648	sp|P06899|H2B1J_HUMAN	Color2 [A=255, R=0, G=0, B=0]	1	4		-27.2833	-22.7211	-22.1559	-20.4565	-22.0456	-22.4379	-27.5028	-29.7446	-23.4881	-21.4176	-24.5508	-22.4029	-23.3813	-29.3056	-24.148	-30.0651	-18.5201	-27.9242	-21.2314	-28.663	-27.5845	-23.2066	-25.7957	-24.1973	-23.0897	-23.1217	-24.604	-20.8259	-27.8352	-29.1364	-30.7684	-22.675	-26.1146	-27.755	-26.3516	-30.7984	-27.7452	-27.4618	-24.1009	-26.0622	-27.4354	-24.5794
	0.341878	-0.185107	sp|P02760|AMBP_HUMAN	Color2 [A=255, R=0, G=0, B=0]	1	4		-20.9519	-20.3256	-21.055	-18.542	-20.9875	-19.781	-19.8475	-18.875	-19.834	-18.4933	-21.7375	-20.2919	-19.6566	-19.7051	-20.1711	-20.161	-19.9785	-19.2808	-20.2553	-21.3738	-20.082	-20.9229	-19.6566	-20.9374	-20.7224	-19.4156	-20.29	-19.531	-20.1492	-20.1341	-20.4257	-20.4627	-19.4359	-19.5201	-19.5642	-19.0997	-19.903	-19.9607	-19.5093	-19.9172	-20.4379	-19.903
	1.37537	-1.68628	sp|Q16777|H2A2C_HUMAN	Color2 [A=255, R=0, G=0, B=0]	1	4		-18.488	-18.9681	-19.7425	-19.488	-19.9815	-16.6285	-17.9534	-20.1593	-19.949	-18.6154	-19.1831	-19.337	-20.1677	-18.9607	-21.3699	-19.9651	-19.4986	-20.09	-19.4359	-26.2122	-27.7603	-25.8126	-27.498	-24.6344	-19.2091	-19.6928	-19.4257	-19.6329	-19.7681	-19.7941	-20.0239	-18.3758	-18.8272	-20.232	-19.29	-20.1078	-20.0597	-19.7051	-20.2826	-19.7051	-19.9417	-19.7425
	1.27598	-2.3711	sp|Q8IUE6|H2A2B_HUMAN	Color2 [A=255, R=0, G=0, B=0]	1	4		-18.6867	-19.8072	-19.8612	-31.6954	-21.442	-18.6271	-19.3856	-30.6041	-20.3218	-21.0519	-20.6166	-26.4735	-20.8313	-25.268	-24.5034	-24.0227	-23.4513	-26.4417	-24.1586	-29.4754	-25.4243	-24.139	-28.967	-26.5878	-25.1472	-24.6771	-24.8088	-22.181	-24.7985	-25.5709	-19.1156	-26.246	-31.7504	-22.602	-22.1528	-21.9027	-21.8358	-20.7075	-22.1753	-22.2696	-29.8808	-26.0607
	2.01374	-1.56925	sp|O75015|FCG3B_HUMAN	Color2 [A=255, R=0, G=0, B=0]	1	4		-24.2391	-21.3086	-20.2335	-24.1941	-26.3004	-21.0965	-22.7578	-23.2249	-24.2797	-20.8475	-23.5328	-21.8421	-24.3064	-24.7847	-25.3711	-24.7517	-25.6194	-21.4297	-24.9201	-23.3975	-28.8622	-22.9432	-25.9525	-24.9577	-21.4095	-26.0394	-24.6532	-22.8421	-24.7155	-24.9155	-24.9109	-24.7355	-24.7681	-25.2593	-25.0494	-25.1003	-20.4669	-24.4611	-24.2797	-24.3959	-24.3397	-24.5258
	2.40652	-3.44804	sp|O75083|WDR1_HUMAN	Color2 [A=255, R=0, G=0, B=0]	1	4		-21.1292	-20.5913	-19.6212	-19.542	-20.0254	-19.6685	-20.0487	-30.9107	-21.3086	-27.4859	-21.8475	-24.1599	-27.1186	-26.7607	-29.8272	-31.6306	-26.3724	-23.9845	-30.2453	-27.5408	-25.9018	-18.8951	-27.3964	-26.9842	-28.6941	-27.8243	-25.3991	-22.5486	-27.1524	-27.7401	-26.8975	-25.0001	-22.7274	-22.6027	-25.2351	-24.7314	-21.2144	-24.0394	-21.4627	-30.0368	-22.1637	-23.5727
	0.0904337	-0.215947	sp|O75131|CPNE3_HUMAN	Color2 [A=255, R=0, G=0, B=0]	1	4		-22.2463	-24.7752	-25.3005	-24.2449	-24.6996	-24.8706	-24.8486	-31.4791	-27.8607	-23.1599	-24.9488	-24.2207	-26.0762	-25.2954	-22.1616	-26.0273	-26.9119	-27.2925	-29.3689	-24.7023	-23.0546	-21.3072	-25.5308	-23.0025	-27.873	-20.876	-22.7205	-26.0853	-28.1674	-21.3569	-28.9301	-27.711	-30.8914	-28.1066	-22.4832	-26.7182	-26.3487	-28.0901	-27.4247	-23.4707	-23.7323	-24.469
	0.228391	0.567525	sp|O75144-2|ICOSL_HUMAN	Color2 [A=255, R=0, G=0, B=0]	1	4		-23.9644	-19.043	-29.8824	-26.9712	-25.955	-30.4804	-25.4916	-26.3169	-25.4238	-28.4937	-20.7357	-22.5936	-23.9955	-27.768	-26.8578	-24.1749	-23.6806	-23.875	-27.7084	-24.4644	-26.9393	-23.8508	-23.3113	-28.3426	-22.9785	-23.7758	-26.8977	-32.0318	-24.046	-27.5873	-27.8784	-24.6268	-25.3529	-28.6129	-24.0717	-25.3018	-23.9905	-25.8148	-30.2592	-21.0897	-30.5685	-22.3124
	0.573773	-1.02694	sp|O75326-2|SEM7A_HUMAN	Color2 [A=255, R=0, G=0, B=0]	1	4		-25.164	-23.9737	-26.163	-25.7141	-21.8485	-22.6023	-27.7488	-22.1041	-25.0849	-24.1696	-26.6132	-24.9064	-27.8222	-27.3864	-22.6027	-26.3366	-23.4184	-27.5307	-25.5539	-21.7425	-21.0581	-20.5822	-25.8437	-20.161	-23.09	-29.1572	-20.6376	-28.5069	-25.8334	-26.5516	-27.7707	-22.4503	-25.9063	-27.1326	-28.4269	-25.6036	-24.547	-27.1623	-28.6702	-28.4552	-26.351	-23.2391
	0.721916	-1.27572	sp|Q16851-2|UGPA_HUMAN	Color2 [A=255, R=0, G=0, B=0]	1	4		-24.9385	-25.4454	-22.6879	-21.5093	-25.8788	-21.7215	-22.4627	-23.9977	-25.5972	-29.1625	-26.6153	-30.6003	-23.1435	-26.0101	-28.2759	-24.9997	-25.1049	-24.7115	-26.9706	-25.702	-24.9426	-24.0604	-20.8788	-24.8305	-25.1543	-27.8848	-28.2237	-25.3184	-26.3742	-32.0763	-28.3596	-20.3245	-23.7155	-26.154	-23.0325	-25.6066	-23.2109	-28.8104	-24.3064	-23.1886	-19.8757	-27.8853
	0.509951	-0.129888	sp|P02768|ALBU_HUMAN	Color2 [A=255, R=0, G=0, B=0]	1	4		-10.0187	-10.3808	-10.0459	-10.1162	-9.96578	-10.1617	-10.0023	-10.0127	-10.1388	-10.408	-11.3354	-10.3598	-10.2451	-9.99052	-9.84146	-10.3298	-10.9457	-10.6979	-10.0971	-10.6462	-11.18	-10.1339	-9.85475	-10.7946	-10.4969	-10.5222	-9.81522	-10.0428	-10.2734	-9.98028	-9.8954	-10.304	-10.0597	-10.0142	-10.4969	-9.85475	-10.2208	-10.0262	-10.5201	-10.0939	-9.93721	-10.0368
	0.517215	-1.0099	sp|Q24JP5-2|T132A_HUMAN	Color2 [A=255, R=0, G=0, B=0]	1	4		-25.2204	-20.5254	-25.0737	-23.1566	-27.5271	-20.7537	-23.1057	-32.606	-24.1935	-23.9977	-27.9998	-26.6419	-28.31	-30.3497	-27.78	-25.1969	-29.2316	-22.8583	-30.4246	-28.2044	-23.6558	-23.4281	-26.5181	-25.3395	-26.7147	-22.5677	-28.278	-21.9043	-24.6901	-28.1946	-25.223	-22.7578	-25.4841	-20.953	-26.7361	-26.6235	-23.1556	-23.4686	-23.8483	-23.8412	-24.3247	-27.616
	3.05492	-3.54681	sp|O75367-2|H2AY_HUMAN	Color2 [A=255, R=0, G=0, B=0]	1	4		-22.3199	-21.2214	-23.1103	-21.7224	-24.5516	-20.6903	-20.5093	-28.3744	-21.8046	-21.4795	-22.5223	-26.8061	-26.9508	-27.724	-29.0859	-23.2727	-26.0749	-22.9628	-28.2686	-32.3607	-28.6044	-30.3329	-17.6357	-25.6034	-28.5666	-24.924	-25.7187	-31.2441	-23.5152	-23.6174	-27.9358	-26.3926	-23.4665	-26.1085	-24.8946	-29.0442	-26.5779	-26.994	-25.1039	-26.5689	-23.573	-28.8976
	1.26063	-1.79164	sp|Q53EL9-2|SEZ6_HUMAN	Color2 [A=255, R=0, G=0, B=0]	1	4		-22.7896	-20.0222	-26.2907	-23.4516	-26.219	-23.1874	-25.3668	-25.2857	-23.4668	-22.2462	-24.1886	-28.5095	-25.7762	-25.1418	-21.9282	-22.8861	-23.1282	-28.7588	-24.7295	-24.9761	-21.1929	-22.5486	-29.8943	-22.9316	-26.242	-30.1435	-29.0716	-22.3656	-26.6845	-29.381	-28.432	-22.1043	-21.4784	-23.7983	-24.5146	-30.0078	-28.8718	-26.9206	-24.5542	-25.646	-25.975	-25.4724
	1.59943	1.93996	sp|Q6GTX8-2|LAIR1_HUMAN	Color2 [A=255, R=0, G=0, B=0]	1	4		-25.9662	-29.5431	-26.3105	-21.9421	-29.1414	-26.929	-24.5646	-22.8421	-28.0604	-26.0956	-23.5416	-21.9201	-27.3883	-22.5936	-27.2302	-21.7375	-25.4017	-21.6977	-22.0772	-25.6529	-29.4659	-24.1212	-27.368	-24.7075	-23.9619	-23.4363	-23.4694	-23.7805	-21.7224	-28.894	-23.579	-23.657	-23.4428	-24.221	-27.8427	-29.1961	-22.29	-23.116	-22.232	-23.5539	-23.4577	-21.4176
	0.147852	-0.215127	sp|O75636-2|FCN3_HUMAN	Color2 [A=255, R=0, G=0, B=0]	1	4		-22.5936	-22.488	-22.8861	-22.3975	-23.5102	-22.8099	-22.2826	-22.6212	-22.6494	-22.0708	-21.3505	-22.3199	-23.4184	-22.2974	-23.4863	-24.0074	-22.7993	-21.5093	-22.3975	-28.4604	-22.505	-21.8986	-23.0025	-24.3448	-22.0332	-22.29	-22.4461	-22.0147	-21.4837	-22.1559	-24.4511	-22.1492	-21.903	-21.6928	-22.3351	-22.3351	-30.2231	-22.488	-21.3124	-22.3124	-22.7681	-22.5936
	2.54442	-3.16188	sp|Q6P4A8|PLBL1_HUMAN	Color2 [A=255, R=0, G=0, B=0]	1	4		-19.7939	-25.6119	-23.0025	-22.1763	-20.9432	-22.268	-22.2179	-24.6335	-24.7722	-26.4318	-23.5275	-29.0613	-29.2855	-29.1766	-28.1391	-30.3584	-22.3941	-25.6225	-27.347	-20.9877	-23.6109	-30.1336	-26.7107	-29.3854	-23.3401	-29.6906	-30.033	-26.0611	-27.4073	-23.7459	-23.3276	-25.3533	-21.0001	-26.4546	-30.5563	-26.9467	-27.8735	-28.6804	-27.066	-25.8918	-23.5464	-30.0586
	0.487958	-0.93953	sp|O75874|IDHC_HUMAN	Color2 [A=255, R=0, G=0, B=0]	1	4		-24.4812	-24.4544	-28.6669	-22.4958	-22.4055	-22.4297	-23.6918	-25.0952	-26.5943	-21.9137	-21.7888	-22.3124	-28.2445	-24.7065	-24.0068	-26.0227	-24.9098	-25.8459	-27.0721	-27.8713	-25.8503	-23.4734	-33.8205	-30.9152	-26.1719	-26.2153	-24.348	-24.1776	-21.7527	-27.7411	-25.8796	-27.8813	-24.6024	-23.09	-24.0788	-24.5258	-22.1425	-24.8251	-20.1969	-24.2109	-22.5575	-22.5326
+	4.23733	3.24953	sp|Q6UX71|PXDC2_HUMAN	Color2 [A=255, R=0, G=0, B=0]	1	4		-24.0123	-23.8884	-27.8286	-26.7172	-27.8432	-26.8439	-29.0431	-22.5936	-23.8906	-29.494	-20.8394	-20.5354	-23.3229	-22.5936	-23.5504	-20.4482	-23.6157	-21.6259	-23.9857	-20.3896	-20.4922	-19.9172	-23.1831	-20.3505	-21.116	-22.3896	-23.1292	-29.956	-23.09	-24.4055	-24.3366	-22.2179	-23.8464	-24.4778	-22.5664	-24.9589	-22.7993	-25.005	-23.0519	-24.7801	-23.8772	-22.366
	0.0912942	0.20762	sp|O94856-10|NFASC_HUMAN	Color2 [A=255, R=0, G=0, B=0]	1	4		-25.4511	-24.1292	-23.9842	-27.3936	-21.9263	-23.9103	-27.3581	-24.8879	-28.1393	-23.1758	-23.9432	-23.8639	-24.4055	-28.1762	-24.8617	-21.8152	-27.3813	-24.2477	-21.6951	-22.2109	-22.9548	-20.6212	-30.75	-20.9905	-22.3049	-26.1081	-21.9088	-25.621	-28.5991	-23.1351	-24.6153	-26.66	-24.27	-24.3629	-28.0542	-26.0068	-28.45	-23.0509	-25.5056	-29.5566	-24.1143	-23.9041
	1.17086	1.33076	sp|Q6UX73-2|CP089_HUMAN	Color2 [A=255, R=0, G=0, B=0]	1	4		-23.2109	-22.2109	-29.8863	-23.2973	-24.205	-26.2752	-28.5241	-23.09	-22.6306	-23.8026	-21.7784	-22.64	-21.7578	-23.6231	-22.7784	-21.3582	-22.3124	-22.2535	-21.8974	-22.3124	-20.0503	-20.605	-26.2888	-21.4297	-21.6353	-22.7189	-23.2695	-24.0099	-24.6194	-23.9432	-24.6996	-23.1831	-24.8141	-25.9145	-23.09	-25.5219	-23.3229	-24.5827	-25.1258	-28.5566	-24.1886	-22.4379
	0.0327189	-0.0845242	sp|Q6UXB8|PI16_HUMAN	Color2 [A=255, R=0, G=0, B=0]	1	4		-22.4461	-23.3428	-26.041	-31.1304	-25.1385	-26.1526	-25.3238	-22.9087	-22.9316	-22.9316	-24.7763	-22.3582	-29.4486	-24.2709	-22.5398	-24.1941	-28.9967	-29.8037	-26.5123	-21.2427	-22.3582	-20.9696	-23.4314	-20.6685	-21.9316	-23.7184	-21.2974	-25.3029	-24.2053	-25.0245	-28.0561	-22.9432	-26.2081	-23.5934	-25.005	-25.8884	-24.3769	-30.3624	-27.8431	-25.1818	-26.3628	-25.1749
	0.0307547	-0.08215	sp|Q6UXD5-2|SE6L2_HUMAN	Color2 [A=255, R=0, G=0, B=0]	1	4		-25.8431	-25.6168	-23.5977	-24.0856	-23.7917	-29.4257	-24.1071	-27.6218	-26.1656	-20.702	-21.9995	-25.1093	-25.595	-24.7538	-25.2237	-22.4135	-23.0973	-27.8804	-26.5755	-22.853	-25.1586	-22.3049	-23.8103	-22.4379	-24.1081	-28.813	-23.8385	-23.7662	-16.4147	-30.4195	-27.9576	-26.9863	-25.5318	-24.0947	-28.7313	-25.5115	-27.6258	-28.5981	-23.7398	-27.584	-27.9807	-25.3675
	0.770967	-1.42944	sp|Q9BYH1-5|SE6L1_HUMAN	Color2 [A=255, R=0, G=0, B=0]	1	4		-21.7431	-25.2363	-24.4672	-20.7275	-25.5642	-24.8941	-22.1404	-26.2535	-25.9525	-23.4494	-22.8313	-23.7598	-24.2781	-25.8834	-26.476	-23.0025	-27.2459	-25.1908	-23.0539	-25.1212	-24.242	-21.8694	-19.8339	-22.5664	-23.4379	-25.9432	-27.356	-31.8407	-26.6302	-24.6084	-22.4951	-29.1201	-23.7385	-30.1857	-26.007	-24.0737	-24.7821	-26.8307	-22.9586	-32.2324	-34.0388	-23.0772
	0.00817319	0.0259551	sp|O94985-2|CSTN1_HUMAN	Color2 [A=255, R=0, G=0, B=0]	1	4		-22.2179	-21.4795	-24.1127	-27.2723	-26.3124	-26.1131	-24.4812	-24.8286	-21.3738	-26.287	-20.4544	-20.7476	-21.7629	-23.1969	-21.5267	-20.9725	-21.5093	-28.8994	-23.4761	-21.6306	-20.7629	-19.875	-23.2391	-20.6494	-20.2109	-23.4581	-26.8916	-22.9035	-26.17	-25.6647	-24.7443	-31.4413	-26.8727	-26.0521	-27.8214	-25.0333	-29.3468	-26.4249	-27.2721	-32.9529	-27.4044	-23.8163
	0.465253	-0.855631	sp|O95445|APOM_HUMAN	Color2 [A=255, R=0, G=0, B=0]	1	4		-21.4176	-28.6683	-19.9935	-21.3199	-19.2267	-20.0519	-20.7862	-21.8152	-20.9172	-19.5642	-23.8305	-21.027	-21.232	-20.6073	-20.4837	-26.2035	-21.1525	-22.8861	-23.1559	-25.9491	-20.8072	-22.0214	-29.3254	-20.7199	-27.8235	-20.5822	-21.4972	-19.318	-22.6212	-21.8861	-21.1969	-20.4816	-20.4216	-20.3876	-21.0394	-20.6189	-26.3947	-20.364	-19.2356	-22.3975	-24.8951	-21.9432
	1.10073	1.77158	sp|Q7Z3B1|NEGR1_HUMAN	Color2 [A=255, R=0, G=0, B=0]	1	4		-27.9608	-27.6401	-28.803	-26.4951	-28.3562	-22.3701	-27.7084	-24.4816	-24.6179	-25.8193	-20.6458	-21.7324	-23.6324	-23.0007	-23.9857	-21.488	-24.3644	-26.8355	-24.116	-21.3975	-20.4176	-19.318	-24.9155	-19.8205	-21.6782	-21.9527	-26.8604	-28.3054	-27.7794	-28.0978	-27.1303	-29.005	-24.0585	-27.3059	-25.8528	-26.4806	-28.0726	-28.2218	-26.5942	-22.7917	-29.3131	-23.5682
+	4.24254	-2.90667	sp|P00338-3|LDHA_HUMAN	Color2 [A=255, R=0, G=0, B=0]	1	4		-19.9548	-20.3049	-20.0086	-21.5007	-20.3218	-19.3955	-18.9905	-20.5845	-19.9316	-20.9258	-19.5642	-20.5531	-21.2716	-20.5158	-24.4023	-21.8152	-22.0519	-20.6903	-26.0196	-26.5305	-21.8099	-22.0836	-23.7276	-28.0406	-22.6494	-25.0594	-24.0444	-22.531	-22.9432	-26.9287	-23.172	-21.1062	-23.7174	-21.6073	-24.4023	-23.1559	-23.6513	-23.8974	-19.7425	-22.9548	-21.9316	-24.5258
	0.25732	0.490561	sp|Q7Z7M0|MEGF8_HUMAN	Color2 [A=255, R=0, G=0, B=0]	1	4		-22.1013	-27.721	-28.1012	-25.4337	-23.7386	-26.901	-24.6852	-25.1039	-24.9472	-26.6072	-25.1265	-26.4249	-21.0727	-25.2766	-19.4195	-26.3004	-25.0352	-24.7855	-28.9301	-23.4577	-23.8595	-22.4379	-23.6605	-22.5754	-24.5085	-28.6788	-26.6186	-27.2584	-26.4882	-27.1332	-25.0257	-25.715	-24.7168	-29.5307	-27.0533	-20.3403	-27.3487	-25.9187	-26.5521	-22.4487	-21.338	-25.2137
	1.11849	1.28903	sp|Q86UD1|OAF_HUMAN	Color2 [A=255, R=0, G=0, B=0]	1	4		-22.9316	-22.3049	-27.368	-21.9747	-31.5193	-19.7027	-27.2983	-23.812	-24.8884	-27.918	-23.6743	-22.6879	-22.3817	-23.5593	-24.9064	-22.3505	-25.3124	-23.0147	-23.027	-22.7476	-24.0594	-21.0519	-25.1371	-21.6879	-24.2709	-22.5845	-23.116	-25.3685	-24.7847	-24.9525	-23.3321	-25.5682	-24.1345	-22.4885	-22.7681	-23.6685	-25.4577	-22.9087	-25.0001	-22.8421	-23.2782	-22.0086
	1.42525	1.04453	sp|P00441|SODC_HUMAN	Color2 [A=255, R=0, G=0, B=0]	1	4		-19.4055	-19.8072	-20.5597	-19.8475	-21.0301	-20.589	-19.5642	-19.3955	-19.4669	-25.1649	-16.7552	-17.1874	-18.903	-19.7681	-18.7745	-19.0836	-20.7941	-19.9666	-19.4986	-18.3275	-17.2445	-16.3228	-19.8205	-16.9626	-20.2753	-19.781	-20.2535	-20.9666	-20.3876	-20.4648	-20.366	-19.3758	-19.8205	-20.1694	-19.9172	-20.8974	-19.4565	-20.2056	-19.8072	-19.1492	-19.116	-19.875
	2.4059	-0.379601	sp|P02787|TRFE_HUMAN	Color2 [A=255, R=0, G=0, B=0]	1	4		-13.7697	-15.0886	-14.1901	-14.7737	-14.2563	-15.166	-15.0538	-15.0538	-14.5188	-14.0103	-15.3587	-14.9271	-14.9136	-15.2201	-14.8785	-14.8399	-15.1713	-15.4986	-14.7457	-14.9774	-14.6951	-15.0489	-14.4397	-14.7457	-15.7066	-14.9961	-15.145	-15.2762	-15.0392	-14.5846	-14.482	-15.0886	-14.6169	-14.9497	-14.8959	-15.2935	-14.7028	-15.0987	-14.7339	-14.7105	-15.3466	-14.9003
	0.349221	-0.74575	sp|Q86UX2-3|ITIH5_HUMAN	Color2 [A=255, R=0, G=0, B=0]	1	4		-27.5668	-23.8595	-27.0565	-25.2306	-23.0024	-25.9739	-24.5902	-23.667	-26.7727	-23.6504	-23.2425	-21.613	-25.757	-26.445	-30.7153	-30.4426	-25.1108	-24.4567	-21.6928	-25.0746	-24.1371	-22.9905	-24.9711	-22.19	-24.7476	-31.1287	-22.6202	-26.6017	-26.4648	-27.9437	-29.7958	-30.073	-24.5799	-22.4516	-31.6825	-24.3614	-22.7112	-25.3121	-24.2056	-31.0456	-25.8014	-27.0942
	0.814367	-1.1523	sp|Q86UX7-2|URP2_HUMAN	Color2 [A=255, R=0, G=0, B=0]	1	4		-23.9362	-24.9109	-24.1886	-25.0797	-24.8706	-22.7595	-25.5972	-23.0474	-24.4948	-28.1107	-24.684	-23.1161	-21.2051	-29.2024	-30.9069	-27.1919	-23.9404	-27.1166	-24.7542	-27.694	-25.9134	-23.4964	-24.2085	-23.4068	-26.151	-25.6577	-26.6255	-27.6069	-24.3903	-29.2287	-26.9244	-29.5956	-28.5682	-26.1461	-25.4857	-25.4875	-24.1118	-23.9629	-21.7668	-25.8414	-29.3164	-27.1983
	1.0868	1.30493	sp|Q86VB7-2|C163A_HUMAN	Color2 [A=255, R=0, G=0, B=0]	1	4		-25.5611	-24.0344	-24.8251	-19.791	-29.6812	-26.9247	-27.2512	-20.3582	-25.0746	-22.8169	-21.0117	-22.5754	-26.1532	-22.3505	-26.9302	-20.3447	-25.7763	-22.5575	-25.8974	-25.4445	-23.3412	-25.3675	-24.1622	-25.2535	-22.6685	-22.7476	-21.9201	-22.7274	-21.4055	-25.164	-24.2334	-21.7629	-22.2109	-22.5486	-22.6782	-22.4297	-21.1425	-22.0394	-22.6879	-24.7972	-22.116	-24.268
	0.675666	-0.228086	sp|P00450|CERU_HUMAN	Color2 [A=255, R=0, G=0, B=0]	1	4		-16.9208	-16.7128	-17.1429	-16.1555	-17.1283	-16.6958	-16.7174	-16.6096	-16.4206	-16.311	-16.3346	-16.6806	-16.6462	-16.9681	-17.3204	-17.2334	-16.9226	-16.9681	-17.3251	-18.5531	-15.4721	-17.5066	-16.9755	-17.781	-17.304	-16.5811	-17.3955	-16.5256	-16.5811	-16.6096	-16.6417	-16.7843	-16.145	-16.7097	-16.408	-17.2808	-17.0637	-16.6373	-16.6125	-16.5531	-17.0676	-17.1408
	1.2047	1.29256	sp|Q8N126-2|CADM3_HUMAN	Color2 [A=255, R=0, G=0, B=0]	1	4		-24.2037	-21.1127	-27.1553	-21.7448	-27.0184	-21.7817	-24.5936	-23.8623	-22.1763	-25.2234	-20.7681	-20.6661	-21.3738	-21.0581	-22.2753	-20.3601	-22.1226	-22.09	-22.1626	-20.3817	-20.5687	-19.9172	-22.8313	-20.19	-20.6709	-21.366	-24.4352	-25.567	-24.4425	-23.2607	-25.6308	-23.09	-25.1911	-23.6191	-21.5908	-26.4923	-22.9432	-22.2942	-25.8014	-22.8205	-22.8099	-22.29
+	3.3783	-5.24118	sp|P02788-2|TRFL_HUMAN	Color2 [A=255, R=0, G=0, B=0]	1	4		-21.8152	-19.0756	-18.1366	-17.2223	-19.1745	-17.5229	-17.9718	-20.2607	-18.6447	-18.1745	-18.5642	-29.1964	-28.9357	-23.5761	-29.7717	-32.4168	-28.4191	-35.2005	-28.6607	-25.2698	-21.1207	-26.3723	-24.3849	-33.0704	-19.6212	-23.6362	-23.6027	-21.027	-19.8205	-23.1374	-22.9785	-19.5867	-19.5093	-20.2091	-20.1292	-22.9432	-21.1094	-21.518	-19.7552	-22.5136	-23.1694	-24.2135
	0.45914	-1.01492	sp|Q8N6C8-3|LIRA3_HUMAN	Color2 [A=255, R=0, G=0, B=0]	1	4		-23.1694	-22.9432	-27.1116	-25.3632	-22.1029	-19.6928	-22.3199	-31.0292	-25.0295	-21.1593	-24.1221	-24.5376	-23.2391	-22.4739	-25.166	-23.1456	-24.2489	-23.6609	-25.5528	-27.0193	-23.0519	-21.8314	-20.9196	-23.4198	-24.0489	-23.6731	-34.9343	-22.9601	-23.7558	-22.4755	-24.6532	-28.9307	-24.0594	-28.6019	-29.4363	-27.8172	-26.8427	-29.4139	-23.7471	-23.4767	-25.6772	-21.6644
	1.62015	-0.482757	sp|P02790|HEMO_HUMAN	Color2 [A=255, R=0, G=0, B=0]	1	4		-16.673	-16.2877	-15.1294	-15.7143	-15.6536	-15.0247	-15.7221	-15.145	-16.2877	-14.6761	-16.0247	-16.0247	-15.6989	-16.0056	-16.1874	-16.8492	-16.6227	-17.118	-16.2648	-17.5867	-15.8023	-16.6836	-15.4269	-16.875	-16.5393	-15.8698	-16.044	-15.2935	-15.5953	-16.311	-15.7221	-15.9406	-15.4853	-15.8785	-16.3228	-15.4206	-16.2423	-16.1242	-15.8023	-15.8106	-16.1038	-17.0656
	0.609617	1.30656	sp|Q8NBJ4-2|GOLM1_HUMAN	Color2 [A=255, R=0, G=0, B=0]	1	4		-28.5097	-22.9567	-28.2777	-23.5761	-27.253	-22.3261	-25.1041	-19.546	-28.4619	-31.3508	-21.7375	-21.268	-24.2738	-25.4995	-24.579	-21.9087	-28.1688	-25.3915	-24.2171	-24.2193	-24.7075	-20.9172	-23.7865	-22.9432	-21.8259	-21.8735	-26.7264	-24.2922	-24.7512	-24.5553	-30.7155	-25.6603	-26.9433	-22.076	-23.9318	-18.767	-24.3106	-25.3524	-25.1091	-32.0007	-17.7913	-29.4528
	0.0615695	-0.237759	sp|Q8TCZ2-2|C99L2_HUMAN	Color2 [A=255, R=0, G=0, B=0]	1	4		-24.6204	-22.9303	-21.9695	-26.8921	-26.6622	-21.2615	-21.1798	-26.1705	-22.6965	-23.2854	-19.903	-20.2091	-21.4503	-22.5398	-21.7075	-19.488	-22.1694	-23.0427	-27.0736	-19.8205	-19.4359	-18.6096	-30.3708	-19.3955	-19.9417	-22.6568	-18.8816	-31.0546	-31.8209	-24.6594	-18.9385	-27.0263	-27.0252	-23.4962	-16.288	-31.692	-26.0361	-28.9283	-27.8249	-28.6474	-29.1555	-24.0952
	0.514582	-0.473694	sp|P03952|KLKB1_HUMAN	Color2 [A=255, R=0, G=0, B=0]	1	4		-21.2863	-20.8778	-21.4297	-20.2826	-20.9144	-20.9087	-21.3738	-21.0804	-21.2074	-20.5158	-22.8974	-21.4216	-20.3582	-21.7026	-21.2753	-23.6475	-21.7527	-20.9432	-21.6166	-23.8057	-20.4216	-21.875	-23.0519	-26.8039	-23.8951	-20.2232	-21.6637	-21.6928	-20.3582	-21.1259	-20.5223	-20.6189	-20.0301	-20.3275	-21.4055	-20.0425	-20.7375	-20.9666	-20.3485	-20.6709	-21.5398	-22.1425
	0.773758	-0.88754	sp|P04003|C4BPA_HUMAN	Color2 [A=255, R=0, G=0, B=0]	1	4		-21.4461	-22.0772	-20.4816	-20.875	-19.9345	-20.7888	-22.0147	-19.6212	-22.0025	-20.3601	-25.3927	-22.0025	-20.6806	-20.6073	-22.1425	-24.6494	-22.2391	-20.8421	-21.5354	-26.7644	-19.9965	-26.679	-22.3505	-23.5418	-23.0025	-20.2826	-25.3004	-20.7914	-20.4015	-19.4986	-20.2338	-19.8889	-22.2607	-19.9172	-21.5007	-20.8639	-21.8046	-20.6758	-20.2716	-21.3124	-23.116	-20.4816
	1.0321	1.54933	sp|Q8WXD2|SCG3_HUMAN	Color2 [A=255, R=0, G=0, B=0]	1	4		-20.8974	-19.7174	-26.8884	-20.9861	-23.8339	-24.3068	-23.4528	-22.0836	-21.1259	-26.2885	-18.7174	-19.5093	-20.1259	-20.853	-20.6447	-19.1831	-20.4196	-23.027	-21.1062	-19.531	-19.488	-17.3275	-20.0645	-18.0597	-19.0208	-20.5245	-22.64	-26.2439	-23.302	-20.5223	-26.1749	-21.8367	-23.5627	-23.1576	-22.0708	-30.3913	-22.7375	-22.9432	-22.7375	-20.9845	-21.9607	-19.8205
	1.50045	2.08226	sp|Q8WXD2-2|SCG3_HUMAN	Color2 [A=255, R=0, G=0, B=0]	1	4		-24.2165	-25.4489	-26.6728	-28.9094	-27.004	-26.9817	-26.4353	-29.8937	-27.396	-28.6545	-24.6003	-22.8433	-24.3314	-24.4229	-23.9535	-24.1831	-28.0007	-21.3152	-29.1823	-22.9212	-22.6214	-23.7314	-25.3778	-22.1177	-29.7282	-20.1342	-25.1587	-23.4772	-26.0366	-24.8657	-22.7207	-28.7441	-25.999	-22.3179	-29.083	-28.6733	-28.0528	-24.1103	-23.7064	-29.6999	-27.0006	-26.3571
	2.01285	-2.02982	sp|P04004|VTNC_HUMAN	Color2 [A=255, R=0, G=0, B=0]	1	4		-19.318	-19.7941	-17.7941	-17.7331	-18.1874	-19.6447	-19.116	-19.4055	-19.0519	-17.8889	-19.2445	-19.116	-18.6989	-22.2463	-19.0519	-22.5486	-21.0363	-24.5386	-20.2338	-30.7079	-18.304	-21.366	-18.6154	-24.7552	-18.8889	-21.4135	-19.9504	-20.055	-22.505	-20.802	-19.8072	-19.2808	-19.5867	-19.9607	-19.0363	-19.29	-20.5332	-20.4858	-20.4565	-20.6613	-22.0708	-20.1193
+	4.80586	-5.51691	sp|P04083|ANXA1_HUMAN	Color2 [A=255, R=0, G=0, B=0]	1	4		-17.1304	-19.0208	-19.4156	-19.29	-22.1626	-17.7908	-19.7552	-26.0546	-19.6928	-18.3086	-19.9316	-24.9857	-25.3245	-26.1184	-24.3514	-20.246	-25.8379	-31.0608	-27.3109	-23.5605	-26.0557	-19.3048	-27.793	-28.4991	-20.7425	-34.3806	-25.7201	-28.0852	-22.268	-28.3258	-30.1505	-21.8099	-25.1804	-26.4979	-25.4675	-22.9037	-27.0009	-21.1062	-23.7104	-29.0692	-22.3896	-25.6076
	0.152477	-0.343169	sp|Q8WZ42-12|TITIN_HUMAN	Color2 [A=255, R=0, G=0, B=0]	1	4		-27.5582	-24.6175	-27.4327	-27.7147	-28.5786	-24.539	-25.8574	-27.4353	-27.252	-26.5393	-28.702	-24.8649	-29.2651	-29.6105	-26.3565	-28.847	-21.3747	-31.4078	-29.3366	-28.1149	-25.1268	-28.2838	-24.9074	-28.6046	-29.2651	-27.344	-31.912	-21.7438	-27.806	-23.5327	-27.944	-26.8361	-27.6989	-25.025	-31.1278	-27.6016	-24.0438	-29.4699	-26.6955	-21.3288	-24.417	-28.0098
	1.07136	-1.23685	sp|P04114|APOB_HUMAN	Color2 [A=255, R=0, G=0, B=0]	1	4		-22.3582	-22.9785	-20.1475	-20.8179	-20.2214	-20.589	-23.0394	-20.9548	-20.9666	-21.3543	-22.3582	-20.8639	-19.8889	-21.6879	-22.7993	-25.6647	-23.8421	-21.9607	-24.7722	-26.9011	-18.4359	-26.7661	-28.7997	-24.4195	-22.7681	-21.2074	-22.9905	-21.6073	-25.2477	-21.166	-21.64	-20.6613	-20.9461	-21.074	-20.6734	-21.949	-22.2974	-21.9905	-21.1292	-22.0836	-22.853	-21.279
+	4.07106	-4.42966	sp|P00491|PNPH_HUMAN	Color2 [A=255, R=0, G=0, B=0]	1	4		-19.9374	-21.6119	-19.0208	-18.4669	-19.8205	-19.5201	-18.9172	-26.4907	-20.5508	-27.0258	-23.09	-23.853	-22.6124	-27.6196	-27.4873	-23.1929	-24.3927	-22.7176	-30.5167	-24.3041	-21.4773	-23.7302	-26.4531	-28.4945	-25.928	-23.4677	-26.2872	-30.6158	-27.8899	-25.2177	-30.7464	-26.1337	-21.3811	-24.556	-24.853	-26.1732	-25.6958	-23.9666	-21.7075	-29.3617	-20.2636	-29.4832
	2.44666	-2.51705	sp|P00558|PGK1_HUMAN	Color2 [A=255, R=0, G=0, B=0]	1	4		-18.875	-18.5642	-23.2871	-17.9065	-18.2223	-17.7552	-18.1366	-19.6685	-18.4617	-19.9666	-18.4933	-19.5642	-20.7629	-20.074	-21.6073	-22.531	-22.6027	-20.4816	-23.7701	-23.8442	-24.4611	-22.2249	-27.5965	-30.3695	-21.7527	-22.6212	-20.5687	-19.1831	-19.4986	-22.9666	-22.4544	-19.834	-20.5959	-20.3582	-22.6212	-20.8974	-19.1325	-20.082	-18.4669	-20.1144	-20.6376	-23.0519
	3.06986	-1.71416	sp|P00734|THRB_HUMAN	Color2 [A=255, R=0, G=0, B=0]	1	4		-20.1626	-21.0772	-21.7274	-20.1094	-21.4461	-20.4015	-21.9845	-22.0708	-20.2409	-19.0363	-21.1763	-20.4115	-20.0997	-22.7476	-21.5845	-24.2651	-23.4346	-24.0098	-22.531	-22.4055	-21.3856	-22.6879	-21.0425	-24.3551	-21.074	-21.683	-26.7917	-22.6119	-21.2499	-21.3505	-22.505	-22.4627	-22.3505	-23.505	-22.7993	-23.9666	-24.8974	-22.366	-21.7125	-21.4922	-21.2214	-24.0569
	1.96076	1.5744	sp|Q92520|FAM3C_HUMAN	Color2 [A=255, R=0, G=0, B=0]	1	4		-19.0997	-18.2716	-21.1728	-21.7578	-25.4697	-24.0034	-19.2179	-19.0285	-18.8959	-22.1492	-17.5229	-17.8139	-18.0018	-19.2445	-18.903	-18.0916	-19.903	-20.3935	-18.9905	-17.8407	-17.4986	-17.3228	-19.2091	-17.9755	-18.1283	-18.5147	-19.6566	-22.4965	-20.7681	-18.8407	-20.2091	-19.0676	-19.6447	-21.4669	-19.1576	-21.7224	-18.8272	-20.735	-21.1127	-19.2716	-19.6685	-17.8681
	0.271409	0.766729	sp|Q92563|TICN2_HUMAN	Color2 [A=255, R=0, G=0, B=0]	1	4		-23.3516	-25.9321	-26.5889	-24.3017	-18.2263	-24.727	-27.7247	-33.3462	-30.8413	-24.97	-25.3148	-23.5422	-36.0429	-18.8577	-31.5492	-28.1814	-23.2841	-25.6249	-24.2622	-23.4135	-23.8794	-20.2993	-27.665	-23.1292	-22.5845	-18.7658	-24.9039	-25.8229	-26.0741	-24.5965	-26.3975	-27.7368	-25.7341	-26.319	-25.0794	-24.1673	-24.0848	-23.2124	-26.4117	-23.0599	-27.9395	-27.4572
	1.15995	0.562876	sp|P00736|C1R_HUMAN	Color2 [A=255, R=0, G=0, B=0]	1	4		-19.834	-18.7745	-21.1458	-21.5136	-21.903	-21.3738	-20.9087	-21.1425	-20.1508	-20.6259	-18.3228	-19.542	-19.7051	-19.0756	-19.9845	-18.6212	-19.8072	-20.3505	-19.7552	-19.7681	-20.0224	-19.6212	-21.9845	-20.5936	-19.1492	-19.542	-20.5936	-21.949	-19.7552	-20.0394	-21.2004	-20.2445	-20.903	-20.3237	-20.4943	-20.8778	-20.0041	-20.834	-20.3836	-19.9172	-20.3699	-19.542
	0.991775	1.6976	sp|Q92823-2|NRCAM_HUMAN	Color2 [A=255, R=0, G=0, B=0]	1	4		-21.2109	-20.5822	-26.5812	-26.7822	-28.2633	-26.4448	-23.8078	-21.4503	-21.2499	-24.7749	-19.974	-19.5867	-19.8475	-20.9115	-20.8205	-19.366	-21.1292	-20.1508	-20.8394	-19.5642	-19.542	-18.531	-22.1763	-18.8272	-19.6928	-21.7732	-24.7476	-25.9514	-28.6846	-22.3817	-24.2622	-25.2213	-25.7847	-23.8959	-23.766	-24.3978	-22.8639	-27.5686	-25.9339	-22.1763	-23.1053	-19.0597
	1.06701	1.54882	sp|P04156-2|PRIO_HUMAN	Color2 [A=255, R=0, G=0, B=0]	1	4		-21.3428	-20.71	-20.1818	-24.2047	-22.3169	-28.1875	-25.5488	-21.3313	-22.0772	-25.9265	-19.4359	-19.8205	-20.4055	-20.8232	-20.8394	-20.2074	-21.1458	-21.7941	-19.8072	-20.5867	-20.0645	-19.3856	-21.3817	-19.9845	-19.7174	-20.0041	-22.2607	-26.9465	-21.8639	-20.8072	-23.4999	-21.1865	-20.5362	-29.7372	-21.2499	-24.097	-20.7552	-21.6166	-22.09	-21.5799	-21.7125	-20.6494
	0.31907	-0.730728	sp|Q92859-2|NEO1_HUMAN	Color2 [A=255, R=0, G=0, B=0]	1	4		-23.661	-26.4914	-19.8739	-28.3535	-24.1759	-27.6758	-27.9228	-26.6724	-26.1212	-23.1731	-26.7913	-24.7234	-26.783	-31.2918	-26.1212	-23.5068	-20.4607	-31.1912	-28.7738	-24.0074	-22.4795	-21.6782	-25.557	-22.0025	-23.2989	-26.167	-30.0611	-26.6902	-25.9532	-23.5116	-28.3465	-26.2868	-25.9401	-25.7811	-23.8392	-31.4883	-29.2394	-26.3642	-25.1507	-27.7209	-24.5225	-24.7558
	0.860807	-1.17603	sp|P04180|LCAT_HUMAN	Color2 [A=255, R=0, G=0, B=0]	1	4		-25.2571	-24.0862	-23.0394	-19.4714	-25.116	-23.2768	-26.5348	-22.7718	-23.8188	-23.1292	-24.6381	-27.4115	-25.6966	-23.2486	-29.1942	-24.4216	-23.7375	-24.0612	-22.4544	-22.531	-21.5799	-24.8313	-25.7381	-20.6423	-23.116	-21.8149	-24.1371	-23.6728	-28.4	-23.9682	-24.5085	-28.2768	-25.9334	-26.5367	-26.8413	-27.0142	-23.5349	-23.3211	-24.2228	-22.8338	-29.1129	-23.7805
	1.85302	1.62933	sp|Q92876|KLK6_HUMAN	Color2 [A=255, R=0, G=0, B=0]	1	4		-19.0208	-18.875	-22.1559	-20.3313	-23.1559	-27.3919	-22.2039	-19.8612	-19.5754	-20.74	-19.8072	-18.8543	-19.5201	-19.9316	-18.6806	-19.6566	-19.5093	-19.8072	-18.7299	-17.6867	-18.4461	-17.0519	-18.9534	-17.2831	-19.8205	-18.7489	-19.834	-22.3428	-19.3758	-19.116	-20.3935	-21.2753	-25.4819	-20.8667	-19.6212	-21.3543	-20.0254	-20.562	-19.2625	-19.6806	-19.2445	-19.1325
	0.0332418	0.0817048	sp|Q92932-2|PTPR2_HUMAN	Color2 [A=255, R=0, G=0, B=0]	1	4		-22.8076	-28.4721	-23.3072	-24.5911	-29.2033	-21.0006	-28.6003	-28.5917	-26.9533	-28.2193	-24.5328	-25.116	-28.5407	-28.4821	-23.404	-25.2081	-28.9343	-29.614	-22.9618	-20.4872	-27.531	-23.6064	-26.7235	-26.1108	-24.6685	-25.0261	-28.9106	-27.8282	-25.3382	-26.1442	-27.2124	-26.8078	-30.623	-26.2155	-26.4197	-23.2116	-27.1584	-27.6885	-21.5868	-24.9763	-24.3522	-25.3004
	1.60598	-0.433445	sp|P04217|A1BG_HUMAN	Color2 [A=255, R=0, G=0, B=0]	1	4		-17.5201	-17.4565	-16.9961	-17.0382	-18.1201	-17.1366	-17.4853	-16.3955	-17.044	-16.3587	-17.1017	-16.5531	-17.0151	-17.5726	-17.6776	-17.9867	-17.8577	-18.2445	-17.4643	-18.7051	-16.145	-17.441	-17.9905	-18.304	-18.4933	-17.5448	-18.0597	-17.2762	-17.5642	-17.7552	-18.0208	-17.0208	-17.8681	-17.4617	-17.3086	-17.2445	-17.337	-17.337	-17.5174	-17.6566	-17.8715	-17.2671
	0.0733939	0.198343	sp|Q92954-2|PRG4_HUMAN	Color2 [A=255, R=0, G=0, B=0]	1	4		-26.3441	-24.5526	-20.4736	-29.8935	-25.054	-25.8381	-24.4249	-23.764	-25.7953	-21.1075	-22.9785	-29.2917	-25.8152	-19.403	-26.2709	-23.2249	-20.5934	-29.6083	-22.1029	-23.1969	-23.0394	-22.7993	-20.5635	-24.0199	-22.8313	-22.0973	-25.3587	-19.1014	-24.2001	-27.7794	-24.166	-24.027	-24.4708	-27.5382	-26.0001	-22.9205	-24.1889	-26.8653	-21.397	-25.1502	-26.1407	-26.9608
	1.47939	-2.44865	sp|Q96C19|EFHD2_HUMAN	Color2 [A=255, R=0, G=0, B=0]	1	4		-24.0442	-23.1955	-21.7629	-21.3935	-22.7681	-21.9144	-22.9201	-29.6488	-22.4055	-26.4382	-26.5965	-31.4354	-28.3975	-21.6187	-26.6568	-20.35	-21.7792	-27.2021	-26.7923	-31.7641	-25.9767	-25.2602	-27.1974	-26.6661	-28.3832	-29.3648	-26.1596	-28.1405	-23.5744	-24.4211	-23.7448	-29.1742	-26.3307	-23.6144	-31.8592	-26.4119	-18.9752	-24.8524	-23.5917	-24.8538	-30.922	-24.7312
	0.429302	0.792903	sp|P04275|VWF_HUMAN	Color2 [A=255, R=0, G=0, B=0]	1	4		-24.116	-28.5014	-24.4346	-27.4832	-25.0494	-25.691	-24.9905	-31.4622	-28.0736	-27.2215	-24.393	-26.7376	-19.2158	-25.2413	-27.0851	-26.1318	-26.9452	-22.2448	-23.4705	-25.971	-25.1318	-25.3227	-28.4071	-24.4545	-25.5972	-27.5643	-32.2816	-30.3949	-22.8979	-25.8509	-25.4609	-26.0757	-28.2238	-25.9055	-26.505	-27.4783	-25.6724	-25.3808	-25.6682	-22.724	-21.1276	-28.4341
	0.319028	-0.567578	sp|Q96CX2|KCD12_HUMAN	Color2 [A=255, R=0, G=0, B=0]	1	4		-26.8109	-27.2602	-20.2895	-28.4793	-27.7323	-26.5569	-23.7274	-26.0469	-23.5663	-27.7454	-25.2504	-26.7781	-26.0318	-27.3067	-26.0861	-23.366	-24.3719	-25.0278	-28.1052	-25.9196	-27.0283	-25.3561	-27.2404	-27.4265	-28.8055	-26.9326	-24.9083	-26.1123	-28.9208	-31.866	-27.4466	-24.0945	-28.7282	-23.8883	-25.3899	-28.8763	-26.0194	-25.0461	-21.8421	-23.9247	-28.8707	-24.2649
	0.0243659	-0.0594517	sp|Q96FW1|OTUB1_HUMAN	Color2 [A=255, R=0, G=0, B=0]	1	4		-26.2166	-26.9315	-29.0396	-20.7996	-27.2397	-22.4795	-25.6766	-24.337	-24.0039	-28.4326	-26.4917	-23.4999	-26.4829	-30.7756	-24.6925	-24.6494	-23.318	-27.2149	-27.5546	-24.2773	-25.3053	-24.3201	-27.3727	-27.007	-24.914	-22.3337	-24.8034	-21.007	-22.3371	-23.9372	-24.6714	-27.7622	-21.3093	-26.5177	-25.8769	-26.4592	-23.3487	-29.2645	-28.0012	-25.0426	-24.7303	-29.2133
	1.62922	1.7228	sp|Q96GW7|PGCB_HUMAN	Color2 [A=255, R=0, G=0, B=0]	1	4		-22.19	-22.1694	-27.7813	-24.6497	-26.8261	-30.4241	-25.5469	-22.9087	-24.1941	-24.7096	-20.7706	-21.2535	-23.1425	-24.7722	-25.1055	-22.3275	-23.6306	-23.6027	-22.2535	-21.6977	-21.1193	-19.903	-23.1029	-21.3935	-20.5007	-22.4461	-25.3428	-25.7114	-24.5646	-23.6762	-24.9857	-23.4151	-24.9385	-25.2676	-24.5718	-19.3746	-24.2506	-25.6194	-27.8119	-23.8313	-23.6705	-22.6977
	0.888019	1.34857	sp|Q96IY4|CBPB2_HUMAN	Color2 [A=255, R=0, G=0, B=0]	1	4		-27.0794	-23.9201	-24.7763	-20.735	-22.268	-22.5136	-24.7805	-21.5754	-30.6798	-22.6027	-27.1169	-21.9432	-23.467	-22.2391	-21.279	-23.1292	-24.9497	-22.0332	-23.4461	-25.4368	-20.64	-27.952	-22.1029	-23.6685	-30.9181	-20.9229	-21.3162	-20.4965	-22.9785	-21.9965	-21.8475	-20.8694	-21.531	-24.9247	-21.3975	-21.7324	-20.2826	-21.8152	-22.5575	-20.7655	-22.8861	-21.505
+	4.53493	3.16964	sp|Q96KN2|CNDP1_HUMAN	Color2 [A=255, R=0, G=0, B=0]	1	4		-19.0836	-19.2179	-25.4982	-24.4346	-23.8951	-29.4658	-21.8046	-20.1934	-19.8889	-24.9019	-18.3086	-18.3807	-19.116	-19.875	-20.0645	-19.3563	-20.6661	-19.3856	-19.7552	-17.9644	-18.6039	-17.4105	-19.7299	-17.9388	-18.116	-18.5642	-19.7552	-21.366	-20.3068	-19.6928	-20.8046	-19.9875	-20.5959	-22.3124	-18.6989	-21.1831	-19.542	-20.1046	-19.903	-19.337	-20.9637	-18.3709
	2.8517	-3.20232	sp|P04406|G3P_HUMAN	Color2 [A=255, R=0, G=0, B=0]	1	4		-17.4591	-17.0343	-16.0637	-16.1346	-16.903	-15.5953	-17.1058	-19.1492	-16.7378	-17.1058	-16.5811	-18.6388	-18.8006	-18.903	-19.1745	-18.7299	-18.4461	-18.2854	-29.6315	-29.6601	-22.505	-22.9548	-24.5154	-24.0001	-20.6119	-19.8072	-19.5201	-18.4055	-18.3418	-20.4277	-19.8072	-18.1917	-18.3275	-18.5475	-19.1831	-19.366	-18.3905	-18.5754	-18.8272	-20.5072	-19.4986	-20.1797
	1.2349	-0.497873	sp|Q96PD5-2|PGRP2_HUMAN	Color2 [A=255, R=0, G=0, B=0]	1	4		-20.0708	-19.6928	-19.1745	-19.8072	-18.8407	-19.7681	-19.2091	-20.2698	-19.7941	-19.1745	-21.5267	-20.166	-19.0836	-20.0162	-19.5201	-21.4544	-19.9316	-20.2863	-20.0724	-21.5093	-20.4236	-20.7578	-19.1745	-22.4135	-20.7476	-20.0981	-20.8313	-19.3466	-20.1275	-19.8612	-20.0981	-19.8475	-19.9172	-19.4359	-19.9417	-19.4359	-19.0597	-19.5754	-19.4055	-19.6212	-19.977	-19.7941
	0.106378	0.311637	sp|Q99435-2|NELL2_HUMAN	Color2 [A=255, R=0, G=0, B=0]	1	4		-21.2607	-20.6661	-23.7525	-28.4669	-24.8215	-22.8855	-26.6848	-21.1934	-23.5664	-24.0518	-20.6376	-20.4795	-21.7224	-24.5363	-22.8974	-19.7552	-21.2356	-24.2826	-22.1358	-19.7941	-20.027	-18.983	-25.5188	-19.2091	-20.1292	-21.562	-24.4544	-25.3024	-27.8636	-22.5398	-29.6881	-26.3057	-30.0263	-30.6736	-21.7375	-28.7998	-22.7375	-26.2535	-24.6929	-21.4338	-24.1081	-19.4669
	0.253774	0.560025	sp|P04438|HV208_HUMAN	Color2 [A=255, R=0, G=0, B=0]	1	4		-21.9548	-25.6121	-26.1589	-29.2113	-23.5417	-23.3573	-24.9336	-24.4184	-22.1492	-24.7987	-16.5241	-20.9002	-21.3543	-22.3817	-26.6041	-24.2622	-25.0751	-23.9109	-23.2416	-26.8442	-21.9725	-24.3945	-22.9433	-25.5899	-22.1425	-24.8141	-27.3954	-21.9484	-22.1763	-26.9355	-26.236	-28.8498	-25.1601	-23.6268	-27.2091	-26.9251	-21.4338	-28.7108	-20.7993	-21.7026	-22.8942	-22.0025
	2.19843	-2.72707	sp|Q99439|CNN2_HUMAN	Color2 [A=255, R=0, G=0, B=0]	1	4		-21.6639	-24.0797	-21.3505	-22.5936	-22.19	-21.589	-22.8313	-28.4669	-24.7277	-22.3738	-26.9222	-23.0526	-25.7915	-25.9182	-23.1377	-23.7468	-28.769	-26.5615	-24.9407	-23.7522	-31.1503	-19.89	-27.1353	-25.7565	-29.4599	-30.0419	-28.7706	-26.6657	-21.4947	-21.7543	-26.0158	-31.6506	-26.8655	-28.6502	-24.2859	-25.4164	-23.8496	-24.1487	-24.5254	-23.0146	-26.9879	-27.8547
	2.30321	-2.59897	sp|Q99497|PARK7_HUMAN	Color2 [A=255, R=0, G=0, B=0]	1	4		-21.2004	-19.903	-24.1694	-19.2356	-19.3563	-18.3709	-18.542	-21.2753	-21.0772	-20.2004	-20.2589	-19.6806	-22.0581	-19.4565	-21.7125	-21.1969	-22.1327	-20.0503	-22.0928	-27.7732	-26.4891	-19.7174	-25.2474	-30.2469	-23.9572	-23.3582	-23.969	-21.6119	-20.6637	-23.5033	-24.0074	-22.0332	-23.7558	-22.8974	-21.949	-21.8313	-20.6096	-23.9525	-19.8072	-25.0402	-23.3754	-21.8475
	2.5627	-2.67825	sp|Q99536|VAT1_HUMAN	Color2 [A=255, R=0, G=0, B=0]	1	4		-22.6212	-22.4379	-22.7888	-22.4711	-21.2499	-21.7476	-22.366	-30.7796	-21.7578	-24.3863	-25.9792	-24.8668	-28.3533	-25.3898	-26.4721	-25.7541	-23.8016	-25.553	-24.5563	-23.5186	-28.6457	-24.9754	-23.5962	-27.2985	-21.4872	-24.7966	-27.9641	-26.3428	-25.1377	-27.3353	-23.7508	-25.2509	-24.0928	-25.8838	-24.7645	-21.4034	-27.0074	-29.8123	-24.4527	-26.3396	-30.1488	-29.0418
	0.0698156	-0.223019	sp|Q99674-4|CGRE1_HUMAN	Color2 [A=255, R=0, G=0, B=0]	1	4		-24.9125	-29.088	-27.8252	-21.8966	-20.1811	-26.6655	-28.7559	-22.8624	-27.2691	-25.2991	-22.5936	-26.5124	-30.3681	-27.3575	-29.3662	-21.3777	-28.8571	-29.0261	-23.1448	-23.6009	-22.0772	-21.2356	-25.3491	-22.6494	-22.29	-34.6928	-25.5971	-25.3361	-23.8495	-29.4672	-26.4685	-29.2974	-23.8271	-24.1253	-22.6526	-27.5422	-22.651	-31.2789	-23.7607	-28.4659	-29.5534	-22.1469
	0.25625	-0.625132	sp|Q9BRK5-3|CAB45_HUMAN	Color2 [A=255, R=0, G=0, B=0]	1	4		-28.0292	-23.6437	-24.8619	-26.8603	-26.3212	-21.0524	-21.9469	-27.569	-24.2969	-26.3047	-30.0481	-29.4689	-24.9513	-23.119	-24.8172	-23.7121	-23.0772	-22.8081	-22.2109	-28.3787	-23.8764	-20.7075	-27.2795	-20.9461	-21.9087	-24.2636	-30.551	-31.2697	-30.7346	-30.3187	-22.6983	-23.4932	-28.3694	-27.4989	-26.7795	-29.4805	-26.5954	-23.5621	-24.2646	-25.3129	-25.2121	-23.727
	1.12036	-1.99333	sp|Q9BTY2|FUCO2_HUMAN	Color2 [A=255, R=0, G=0, B=0]	1	4		-24.9764	-22.1761	-25.9506	-25.1087	-27.8469	-27.0234	-22.245	-22.1418	-24.7248	-22.9855	-25.6826	-27.429	-27.6858	-29.0552	-28.2403	-25.1661	-28.073	-27.3198	-27.9984	-25.7771	-16.9663	-24.0344	-29.6607	-24.5899	-25.005	-22.7169	-29.1135	-27.9404	-23.188	-22.5019	-27.3122	-26.2147	-22.6506	-25.7425	-30.7553	-24.9107	-31.3253	-34.8494	-23.237	-27.3713	-23.4488	-31.2247
	1.43314	2.05512	sp|Q9BY67-2|CADM1_HUMAN	Color2 [A=255, R=0, G=0, B=0]	1	4		-30.9929	-28.3399	-29.0661	-28.5671	-28.7568	-23.7435	-26.3162	-25.4604	-24.0172	-28.2775	-31.3258	-24.0569	-29.5131	-26.4261	-24.7395	-25.09	-26.6873	-22.2646	-29.5897	-25.09	-23.6046	-21.8694	-25.1812	-24.9953	-24.5363	-29.2711	-23.5352	-21.5757	-30.9309	-24.2512	-23.9957	-23.6112	-20.7748	-28.1411	-26.6385	-28.8446	-22.1311	-23.9079	-23.971	-28.5748	-24.4548	-25.7339
	0.228538	-0.496784	sp|Q9C0A0-2|CNTP4_HUMAN	Color2 [A=255, R=0, G=0, B=0]	1	4		-24.9254	-26.4809	-23.1913	-23.7777	-22.6019	-25.8452	-29.5679	-27.0418	-21.9082	-22.3583	-24.4516	-24.3021	-25.2324	-25.0008	-23.7245	-22.3422	-32.1545	-23.2274	-25.4828	-23.5359	-25.8014	-24.8486	-28.0168	-24.9572	-24.9163	-30.9413	-25.5572	-27.24	-24.7183	-24.0312	-31.9229	-24.3088	-23.8083	-24.4123	-25.2669	-22.9269	-23.6333	-26.6722	-27.7047	-23.9298	-20.4764	-27.896
	0.355328	0.796162	sp|Q9NS98|SEM3G_HUMAN	Color2 [A=255, R=0, G=0, B=0]	1	4		-24.182	-25.2593	-30.1065	-26.5825	-31.4902	-24.7593	-21.8275	-27.2381	-24.4008	-25.133	-19.8178	-25.9996	-24.2212	-26.3673	-23.1256	-23.2882	-25.661	-24.8343	-33.5966	-26.7311	-27.0601	-26.52	-25.2206	-23.9064	-25.2477	-24.7703	-24.2842	-20.5221	-28.0702	-25.1437	-27.8578	-21.8586	-28.5045	-25.2967	-24.7173	-25.3531	-25.3778	-21.8666	-23.6896	-29.9788	-27.7959	-22.8282
	0.471097	0.955361	sp|Q9NT99|LRC4B_HUMAN	Color2 [A=255, R=0, G=0, B=0]	1	4		-25.825	-29.5329	-26.3611	-23.6031	-25.2695	-24.9633	-31.7704	-26.64	-21.7787	-26.5602	-27.1825	-24.2709	-27.565	-26.5463	-25.8521	-27.0444	-25.8637	-25.3886	-28.3181	-24.3458	-24.6009	-21.6027	-24.7395	-22.0086	-23.9714	-25.6692	-22.4116	-27.7786	-25.4975	-23.6023	-28.0547	-22.0581	-20.7418	-24.7771	-33.4663	-22.6243	-23.0801	-24.5938	-24.6809	-29.9288	-23.8892	-20.9305
	2.36649	-2.85215	sp|Q9NUQ9|FA49B_HUMAN	Color2 [A=255, R=0, G=0, B=0]	1	4		-22.853	-22.4627	-22.505	-21.1062	-23.6821	-20.5136	-21.3738	-22.853	-23.116	-27.3765	-23.0025	-24.0444	-26.612	-23.5575	-24.7055	-21.8861	-23.7981	-29.048	-24.4947	-28.0898	-27.973	-31.5742	-25.5686	-26.7587	-28.0593	-26.8176	-24.7888	-23.7395	-29.6647	-23.6659	-24.7442	-27.4027	-23.2885	-23.8514	-27.2579	-21.5242	-21.7941	-24.6194	-20.7527	-30.638	-25.6923	-27.7522
	0.997332	-1.47608	sp|P05089-2|ARGI1_HUMAN	Color2 [A=255, R=0, G=0, B=0]	1	4		-26.3963	-23.6898	-20.4544	-21.2753	-20.6518	-22.2974	-21.5398	-27.4355	-23.3034	-24.9221	-22.268	-22.8336	-28.4293	-22.8093	-23.27	-23.7657	-22.9335	-24.2202	-26.1974	-28.1724	-21.8027	-24.3834	-21.8825	-21.3569	-28.3509	-27.7428	-26.7859	-23.9126	-24.3102	-24.1258	-22.0556	-26.3363	-24.6154	-26.4501	-26.6848	-23.2481	-22.5512	-24.342	-26.6697	-23.6109	-28.3629	-25.746
	3.80314	1.00194	sp|P05090|APOD_HUMAN	Color2 [A=255, R=0, G=0, B=0]	1	4		-16.5393	-15.56	-17.6897	-17.398	-17.4643	-17.3881	-17.5726	-15.7457	-16.1982	-16.8509	-15.5393	-15.4787	-16.6776	-16.4853	-15.9316	-15.4853	-16.8172	-16.9644	-16.5256	-15.8612	-15.1874	-13.8937	-15.145	-15.6761	-15.6241	-15.0489	-16.1038	-16.1038	-15.574	-16.8106	-16.0343	-15.9681	-15.9497	-15.0637	-15.9226	-16.7908	-15.4526	-16.1038	-15.408	-16.3831	-15.9136	-14.9092
	0.0824011	0.208892	sp|P05107|ITB2_HUMAN	Color2 [A=255, R=0, G=0, B=0]	1	4		-30.9388	-26.8988	-25.1153	-23.8014	-25.4962	-23.4948	-26.2193	-28.3074	-21.828	-23.0394	-27.5419	-24.7132	-26.5223	-23.5135	-22.8977	-27.7446	-25.8507	-23.933	-26.8486	-25.217	-21.1017	-27.7845	-22.1702	-20.289	-25.1573	-29.5779	-23.9532	-31.5821	-20.9262	-27.3405	-23.8083	-24.4897	-26.3577	-26.0281	-28.4101	-27.9941	-27.6409	-19.3868	-26.763	-26.3518	-24.5436	-25.294
	0.067097	0.153902	sp|Q9NX62|IMPA3_HUMAN	Color2 [A=255, R=0, G=0, B=0]	1	4		-29.2378	-26.959	-24.1621	-24.8654	-26.1861	-24.6133	-22.756	-20.7095	-26.7109	-25.2459	-24.8356	-23.5972	-26.9549	-23.5575	-26.0761	-24.6268	-21.9643	-23.123	-22.5375	-24.684	-26.2587	-21.8152	-26.8554	-23.1292	-25.8151	-23.6872	-26.5546	-24.0832	-22.8188	-27.957	-26.0132	-26.5392	-28.1496	-27.1007	-29.6746	-26.4608	-29.9935	-27.9237	-22.0652	-19.7327	-25.2242	-23.792
+	4.36199	3.28095	sp|P05155-2|IC1_HUMAN	Color2 [A=255, R=0, G=0, B=0]	1	4		-22.9201	-19.7941	-23.1326	-23.766	-32.2656	-19.6212	-20.5799	-19.0132	-18.6867	-18.4986	-19.6447	-17.9316	-17.9461	-18.5093	-19.0208	-19.116	-19.1576	-18.1366	-18.9681	-19.875	-17.2245	-19.7681	-19.6685	-19.4257	-19.1325	-18.6867	-18.9681	-18.7875	-16.9607	-18.3758	-18.8681	-17.8205	-18.0716	-18.5698	-17.8646	-19.0836	-17.5066	-18.488	-18.1119	-18.1745	-18.4156	-17.3063
	0.0562722	0.143261	sp|Q9NZK5|CECR1_HUMAN	Color2 [A=255, R=0, G=0, B=0]	1	4		-29.8867	-23.6343	-24.9385	-20.3017	-24.289	-23.2228	-25.4163	-21.7174	-23.9148	-25.0979	-24.5119	-22.6027	-26.9702	-24.7805	-30.7572	-21.2644	-24.7681	-23.7415	-24.3034	-25.4961	-24.8536	-22.2276	-23.9174	-25.6642	-22.6116	-20.8072	-24.0874	-23.5451	-21.8974	-24.5611	-23.5405	-28.8803	-22.3351	-22.8639	-22.6685	-33.0382	-21.4711	-22.0086	-23.0394	-24.875	-23.5827	-20.268
	0.0410617	0.0459901	sp|Q9NZP8|C1RL_HUMAN	Color2 [A=255, R=0, G=0, B=0]	1	4		-22.9316	-22.1969	-24.6009	-23.0073	-28.0138	-21.8046	-24.9666	-22.7476	-24.0025	-22.29	-23.388	-23.6046	-22.505	-23.6138	-23.7056	-22.8639	-23.6609	-23.6343	-24.9064	-24.5622	-22.9666	-21.9964	-24.8184	-24.2738	-22.1559	-23.8141	-23.4694	-23.853	-22.5398	-24.0977	-23.8861	-23.1831	-22.7993	-23.9178	-22.9666	-24.0098	-22.9316	-23.1559	-24.3094	-23.0147	-25.4445	-25.0494
	0.15674	0.385983	sp|Q9P0K1-2|ADA22_HUMAN	Color2 [A=255, R=0, G=0, B=0]	1	4		-22.4524	-24.9019	-23.5136	-26.2081	-24.2359	-23.0348	-29.1378	-31.4723	-26.7379	-25.9196	-23.6957	-25.1212	-24.8706	-27.0911	-30.4306	-25.1914	-25.8381	-23.184	-25.2477	-25.3991	-23.7847	-24.0772	-25.2826	-22.8205	-25.657	-26.7509	-29.0906	-19.4957	-25.5887	-21.5372	-30.1717	-27.2518	-30.8608	-27.8362	-27.0966	-19.5882	-25.3576	-21.1831	-22.3799	-25.6423	-29.0559	-24.7805
	0.239674	-0.124947	sp|P05156|CFAI_HUMAN	Color2 [A=255, R=0, G=0, B=0]	1	4		-21.8421	-20.3505	-20.8557	-20.2716	-21.3389	-20.1292	-20.6903	-20.6376	-20.9696	-20.8557	-20.6376	-20.683	-20.0724	-20.6977	-21.0676	-21.0581	-20.7026	-20.2126	-20.9578	-22.7174	-19.2993	-21.3621	-21.0868	-22.1831	-21.0932	-20.7174	-21.6782	-20.4055	-20.4277	-20.9607	-21.4503	-20.2808	-20.7784	-20.6494	-21.0836	-21.505	-20.7051	-20.4774	-20.0132	-21.6734	-21.518	-21.5664
	0.0230285	0.061679	sp|Q9P121-2|NTRI_HUMAN	Color2 [A=255, R=0, G=0, B=0]	1	4		-20.531	-20.5093	-22.2059	-23.4515	-24.2598	-22.553	-23.4478	-21.0965	-22.6494	-21.6576	-19.5093	-19.7051	-21.0332	-21.6212	-21.4055	-18.983	-20.0852	-20.5115	-21.9316	-19.2445	-18.875	-17.8072	-22.8421	-18.6625	-19.5867	-21.7375	-25.0394	-24.8501	-24.3397	-21.7578	-23.1559	-23.2535	-22.2753	-33.0551	-22.1763	-25.8787	-21.0425	-23.8035	-24.1776	-24.3991	-24.0147	-19.2179
	0.40101	0.94136	sp|Q14982-2|OPCM_HUMAN	Color2 [A=255, R=0, G=0, B=0]	1	4		-23.4897	-24.3472	-27.6219	-24.1077	-26.322	-22.7487	-26.7138	-23.0645	-23.2249	-25.3114	-20.6758	-20.4565	-20.9725	-26.0107	-24.8199	-19.8475	-21.2039	-22.1626	-29.3868	-19.9651	-20.6782	-19.4156	-25.0132	-20.0932	-20.5442	-22.9316	-26.5749	-27.1423	-22.9848	-23.0025	-28.5723	-24.7937	-24.5082	-25.9443	-24.3308	-21.8112	-21.9004	-28.6435	-22.6275	-32.5363	-26.4145	-21.1259
+	5.84164	-5.68436	sp|P05164-2|PERM_HUMAN	Color2 [A=255, R=0, G=0, B=0]	1	4		-17.2026	-17.8139	-18.6506	-17.6329	-18.6506	-17.5642	-17.5283	-19.531	-17.8407	-17.8889	-18.4156	-21.6331	-24.2738	-32.7839	-24.0491	-23.4402	-24.4637	-24.3366	-26.9503	-24.835	-27.0378	-27.5114	-27.3957	-22.9833	-19.4461	-26.2524	-26.6262	-20.4441	-20.8805	-26.8074	-23.293	-19.8072	-20.1408	-22.2039	-21.9374	-22.1559	-22.8974	-20.1458	-19.2808	-21.9591	-21.875	-27.736
	0.385298	0.656238	sp|Q9P2S2|NRX2A_HUMAN	Color2 [A=255, R=0, G=0, B=0]	1	4		-22.3996	-24.4744	-26.0499	-28.3665	-26.6452	-29.2496	-27.0363	-27.7104	-26.164	-27.8794	-25.4982	-24.764	-29.2783	-26.4853	-26.3864	-24.8014	-27.394	-28.8023	-24.5635	-25.3428	-24.9385	-23.9178	-25.953	-23.0645	-25.1586	-28.9023	-26.1049	-27.1783	-23.8511	-26.2477	-27.0263	-31.7869	-23.7379	-22.0211	-24.9756	-19.6102	-27.5845	-28.9722	-26.8151	-27.5055	-24.9397	-27.8234
	2.77819	-3.99612	sp|P05231|IL6_HUMAN	Color2 [A=255, R=0, G=0, B=0]	1	4		-21.1969	-21.9607	-27.4333	-21.7629	-22.3199	-19.4774	-22.7075	-21.2249	-21.3199	-22.4055	-30.4746	-25.5215	-31.7856	-27.4557	-21.4842	-25.9375	-30.1912	-27.1276	-27.8236	-24.8976	-28.8058	-22.8746	-27.2362	-23.1624	-24.3938	-31.0563	-26.9449	-26.676	-20.7227	-19.1112	-26.0774	-33.477	-20.3952	-26.3782	-30.5291	-30.7337	-29.3395	-22.6066	-21.3566	-28.3523	-24.8393	-21.1705
	0.878842	-1.02825	sp|P05362|ICAM1_HUMAN	Color2 [A=255, R=0, G=0, B=0]	1	4		-23.0025	-25.3366	-25.1886	-19.2568	-26.3813	-25.8099	-25.6194	-22.3738	-25.2535	-24.9432	-27.3989	-25.6144	-30.2901	-23.1823	-24.7492	-25.6119	-26.3487	-27.3562	-23.3964	-28.7601	-22.2109	-22.9554	-25.9932	-25.4278	-25.7847	-25.9155	-25.4119	-24.0221	-24.6957	-28.8589	-25.1749	-25.3927	-24.8661	-24.7517	-23.9502	-25.2249	-22.9785	-25.5398	-24.2165	-25.1969	-25.5258	-23.2391
	1.8783	2.60657	sp|Q9UBP4|DKK3_HUMAN	Color2 [A=255, R=0, G=0, B=0]	1	4		-21.1593	-19.5642	-27.061	-30.0535	-29.4375	-25.3613	-23.7476	-19.6685	-18.834	-22.0965	-18.4156	-19.0285	-18.8612	-20.4359	-21.1325	-19.0916	-21.562	-21.2356	-21.1029	-20.0239	-19.2179	-18.1325	-19.875	-18.9534	-18.3228	-20.0456	-24.0025	-24.4087	-22.875	-21.4338	-22.4711	-22.4795	-21.3049	-22.5936	-20.3738	-23.9809	-22.1694	-21.9845	-21.7425	-20.7655	-21.5709	-18.4206
+	3.78241	3.94002	sp|P05408-2|7B2_HUMAN	Color2 [A=255, R=0, G=0, B=0]	1	4		-22.8974	-21.3237	-28.3326	-24.7406	-25.4847	-26.3007	-27.9342	-28.9746	-22.1831	-30.4723	-19.6928	-20.0208	-21.232	-20.7941	-19.7174	-20.3718	-19.9403	-21.279	-20.0425	-20.4176	-19.9651	-17.8139	-20.9696	-18.2716	-20.2571	-20.542	-22.822	-24.1059	-21.5575	-22.5136	-26.4587	-22.5845	-28.005	-22.3144	-20.7375	-24.3426	-26.0875	-20.6236	-29.1221	-22.875	-23.6821	-22.7274
	0.110789	0.312236	sp|Q9UBW5|BIN2_HUMAN	Color2 [A=255, R=0, G=0, B=0]	1	4		-28.5151	-26.2982	-23.6724	-21.2109	-28.3531	-25.2164	-23.6743	-28.7809	-24.4732	-20.0331	-26.8854	-19.8565	-27.494	-19.296	-29.1201	-21.2547	-26.0311	-27.7282	-24.1219	-20.2454	-22.8584	-24.9692	-21.901	-24.4568	-26.7552	-20.8268	-28.2165	-25.7753	-23.1411	-27.7231	-22.6395	-24.9331	-24.0111	-21.9645	-25.7774	-31.8401	-27.9438	-23.453	-27.4146	-24.2368	-26.8025	-22.5299
	0.263176	0.213503	sp|P05546|HEP2_HUMAN	Color2 [A=255, R=0, G=0, B=0]	1	4		-20.1176	-19.9359	-20.715	-21.3428	-21.6494	-19.875	-21.2644	-20.5959	-19.4055	-21.2285	-19.9845	-19.6928	-18.318	-19.9785	-21.9432	-21.2427	-21.0394	-20.0772	-20.0394	-23.6175	-19.0208	-19.6566	-18.9755	-21.7075	-20.2179	-19.6212	-21.8974	-20.518	-19.6566	-19.7552	-20.2625	-20.3275	-20.2993	-20.3012	-20.2753	-20.4965	-20.8805	-19.9995	-19.5531	-19.6685	-21.3935	-19.875
	0.529058	0.564725	sp|Q9UGM5-2|FETUB_HUMAN	Color2 [A=255, R=0, G=0, B=0]	1	4		-23.3817	-24.3305	-21.7757	-23.4528	-26.5841	-21.8584	-22.6879	-23.4071	-25.1532	-21.6542	-24.4812	-23.0394	-21.0804	-22.853	-22.3975	-24.5611	-22.7993	-23.4661	-21.0056	-25.9064	-25.2885	-24.164	-21.7174	-22.9905	-25.4982	-22.0025	-25.6268	-21.5136	-22.3428	-21.875	-21.4795	-23.1029	-20.2716	-22.1425	-22.0581	-22.1763	-22.2607	-21.8099	-22.4461	-21.0997	-23.4071	-22.6212
	0.658975	1.12737	sp|P05937|CALB1_HUMAN	Color2 [A=255, R=0, G=0, B=0]	1	4		-26.2259	-25.9247	-31.7989	-24.1537	-29.1491	-21.5655	-24.4119	-26.5519	-26.6076	-28.1616	-23.8253	-27.5152	-24.9022	-23.0974	-29.675	-19.318	-26.4688	-24.9061	-27.4737	-27.9887	-24.2484	-23.8172	-28.0109	-24.7598	-23.7456	-26.4312	-26.0079	-26.2423	-22.1483	-20.2501	-25.7412	-27.1269	-26.611	-20.4277	-21.4327	-26.1966	-26.2529	-26.4728	-24.9177	-27.007	-29.186	-25.6466
+	3.73117	3.44025	sp|Q9UHG2|PCSK1_HUMAN	Color2 [A=255, R=0, G=0, B=0]	1	4		-20.5754	-21.7888	-26.3935	-26.1475	-32.2155	-25.5549	-26.7946	-20.4965	-20.7888	-23.4071	-19.9172	-18.0285	-20.4176	-21.3049	-20.1711	-19.1576	-20.9905	-20.2937	-20.4669	-18.9101	-19.9504	-17.983	-20.4318	-18.4669	-20.442	-20.7784	-22.7681	-21.2777	-21.6259	-21.166	-24.7598	-19.875	-21.9725	-25.0314	-20.4338	-24.6268	-21.0487	-22.6977	-21.7075	-21.6259	-20.4216	-19.2716
	1.89321	2.06523	sp|Q9UJJ9|GNPTG_HUMAN	Color2 [A=255, R=0, G=0, B=0]	1	4		-26.95	-22.6027	-21.767	-27.5434	-31.7302	-27.5144	-25.7826	-25.8531	-30.0131	-23.3483	-23.7517	-22.7075	-23.2535	-24.0874	-18.6142	-28.464	-26.3645	-21.3024	-22.9316	-27.0751	-23.9099	-22.7888	-25.733	-23.7743	-21.5354	-24.8308	-23.7578	-25.6121	-24.4525	-23.7036	-27.1089	-24.8399	-24.2306	-24.5388	-23.268	-24.1364	-23.8817	-23.9201	-26.1655	-24.1613	-24.2652	-23.3184
	1.17297	-2.03312	sp|Q9UJU6-2|DBNL_HUMAN	Color2 [A=255, R=0, G=0, B=0]	1	4		-26.1809	-26.978	-22.5845	-22.4461	-23.1292	-22.0708	-24.8313	-23.2463	-25.4378	-28.0848	-27.1148	-26.0751	-31.1769	-28.4711	-28.7829	-27.0133	-27.6689	-27.5871	-22.1279	-25.9646	-28.4422	-28.3363	-25.0523	-27.7422	-25.6409	-23.7716	-28.9418	-26.8962	-23.1002	-32.5511	-25.2133	-24.0869	-26.096	-29.9486	-29.4179	-27.837	-23.6965	-26.4721	-20.2431	-28.5408	-24.8778	-17.3435
	0.341248	0.67511	sp|Q9UL46|PSME2_HUMAN	Color2 [A=255, R=0, G=0, B=0]	1	4		-24.6306	-25.7624	-28.4669	-22.9767	-29.4564	-22.2607	-24.09	-22.0365	-21.903	-23.2249	-25.0952	-24.764	-22.9905	-24.7476	-22.6782	-24.166	-29.1586	-25.0544	-24.4822	-22.5539	-25.8993	-21.7818	-28.3495	-26.8954	-26.2566	-28.2995	-22.7888	-20.2662	-21.7174	-27.4771	-22.4055	-23.2249	-21.2535	-21.6734	-20.6576	-22.232	-20.8367	-22.3817	-19.2535	-21.4795	-23.2249	-23.1917
	0.757727	-0.292195	sp|P06396|GELS_HUMAN	Color2 [A=255, R=0, G=0, B=0]	1	4		-17.3563	-17.2201	-17.5698	-17.6506	-18.1492	-18.5531	-18.0676	-17.9136	-17.63	-17.3063	-16.4853	-17.2245	-17.8854	-18.7745	-18.2671	-17.0997	-18.0597	-18.249	-17.6958	-17.7941	-16.6271	-17.2047	-17.9718	-17.542	-17.0479	-17.9388	-18.5147	-18.6388	-17.9681	-18.6271	-18.3611	-18.366	-18.903	-18.6096	-19.0519	-18.3856	-17.8995	-18.1618	-18.3758	-18.3275	-18.318	-17.5698
	0.642964	1.22052	sp|Q9ULB1-2|NRX1A_HUMAN	Color2 [A=255, R=0, G=0, B=0]	1	4		-25.7427	-25.0594	-26.7058	-25.6399	-24.553	-28.2421	-29.4335	-27.7221	-22.5118	-29.5051	-23.7314	-26.0695	-26.0196	-25.0589	-28.7575	-22.4135	-24.5504	-25.7319	-21.3634	-23.1969	-22.7578	-21.4176	-22.8105	-21.4627	-23.5068	-25.0295	-24.365	-31.8719	-21.4084	-29.0446	-27.3062	-26.7274	-26.2041	-27.7042	-24.1037	-24.143	-29.4989	-28.951	-25.9676	-21.8585	-28.5993	-26.3366
	0.741905	1.01121	sp|Q9Y4C0-4|NRX3A_HUMAN	Color2 [A=255, R=0, G=0, B=0]	1	4		-27.5591	-26.8201	-26.5351	-24.7129	-28.1224	-26.521	-26.4636	-24.656	-26.9275	-27.0257	-25.6268	-25.5258	-26.118	-23.7702	-27.1191	-25.0001	-22.5332	-26.376	-30.9792	-23.0519	-23.7174	-21.7274	-26.9208	-21.6212	-23.579	-25.537	-30.3328	-28.4994	-24.8896	-24.4116	-29.3677	-25.6411	-27.4866	-23.2068	-23.9529	-26.1999	-27.383	-25.3602	-23.2105	-25.5788	-27.715	-27.7804
	0.95455	1.49058	sp|Q9HDB5-2|NRX3B_HUMAN	Color2 [A=255, R=0, G=0, B=0]	1	4		-23.6204	-29.6825	-25.652	-26.4136	-25.3348	-26.4856	-30.8476	-26.7408	-26.1171	-24.0923	-26.5529	-24.0617	-27.497	-24.9591	-21.6629	-26.1892	-24.4914	-23.6266	-23.213	-22.0491	-23.7234	-22.505	-26.2892	-24.0695	-24.3448	-25.5207	-27.3257	-27.1012	-24.5256	-22.1404	-27.1324	-31.9244	-27.4626	-23.2334	-22.7949	-26.5357	-20.8587	-27.7527	-24.1345	-29.0076	-22.2324	-20.4921
	0.730557	0.998337	sp|Q9ULF5|S39AA_HUMAN	Color2 [A=255, R=0, G=0, B=0]	1	4		-27.7152	-27.8194	-25.9353	-25.4567	-27.4168	-24.4585	-29.8146	-24.3194	-25.4858	-24.4446	-26.0394	-25.1971	-26.6322	-26.467	-24.7718	-25.0245	-27.1182	-23.9395	-23.0042	-25.4711	-22.5782	-24.3738	-28.6429	-25.5754	-26.5328	-29.4085	-21.6628	-22.4982	-24.2364	-28.1024	-25.4918	-25.6359	-29.1403	-24.8762	-22.5368	-22.9183	-29.932	-23.2256	-23.1699	-22.51	-25.6396	-27.1248
	0.285511	-0.664416	sp|Q9ULV4-2|COR1C_HUMAN	Color2 [A=255, R=0, G=0, B=0]	1	4		-28.186	-28.6572	-23.3644	-22.2249	-25.9809	-23.3458	-23.5808	-24.129	-25.1586	-26.4344	-26.579	-26.7492	-28.7692	-22.4046	-27.6208	-23.8527	-25.4012	-27.6971	-27.0475	-26.9565	-27.2689	-26.4778	-21.2635	-22.4717	-27.9142	-19.5114	-26.1297	-20.5093	-23.2192	-29.8236	-25.2944	-26.5637	-29.166	-22.8296	-33.2765	-25.4622	-27.9009	-27.9046	-23.2607	-29.9906	-21.0483	-25.1153
	3.3657	-2.53241	sp|P06733|ENOA_HUMAN	Color2 [A=255, R=0, G=0, B=0]	1	4		-18.304	-17.8715	-19.2179	-17.4643	-17.4721	-17.6506	-17.7425	-19.4565	-18.0132	-17.8819	-18.0519	-18.6154	-18.8072	-19.1576	-20.0071	-20.9519	-20.6143	-18.8205	-22.232	-23.8595	-25.4846	-23.3154	-25.9292	-26.1749	-20.5936	-21.0239	-21.0086	-18.8272	-19.318	-20.6353	-20.9172	-19.781	-20.0581	-19.4055	-20.9258	-19.9374	-19.3758	-19.986	-18.044	-20.0692	-19.4055	-20.8421
	0.12852	-0.365215	sp|P09104|ENOG_HUMAN	Color2 [A=255, R=0, G=0, B=0]	1	4		-27.0972	-21.524	-25.246	-24.8459	-22.732	-19.0684	-24.7325	-26.9683	-28.9366	-26.6551	-22.8861	-19.4257	-20.3524	-21.3351	-27.5028	-23.3428	-26.1861	-21.1062	-29.3985	-28.323	-24.2685	-26.4392	-26.2742	-23.2292	-24.4412	-28.7231	-26.9647	-24.3278	-26.3182	-21.7767	-26.9651	-29.4338	-25.3031	-24.89	-25.6159	-27.3046	-23.5526	-23.1897	-28.5552	-29.3261	-24.4455	-16.6048
+	3.87932	-4.13011	sp|Q9ULZ3-2|ASC_HUMAN	Color2 [A=255, R=0, G=0, B=0]	1	4		-20.7629	-21.5531	-18.7681	-18.5754	-20.1193	-19.6329	-19.3466	-25.8946	-21.2144	-20.4379	-20.6734	-27.066	-28.9873	-21.6173	-25.6595	-22.232	-19.4475	-28.4831	-28.2694	-27.6772	-25.2723	-28.2257	-22.7901	-26.8997	-23.4796	-22.9132	-31.1405	-24.1239	-21.0178	-25.0055	-22.9575	-26.1943	-23.8697	-24.8617	-22.5571	-26.3976	-20.3718	-26.0809	-20.2607	-23.3255	-21.7784	-25.8591
	1.50862	-2.17667	sp|Q9UM07|PADI4_HUMAN	Color2 [A=255, R=0, G=0, B=0]	1	4		-25.7177	-22.6977	-24.1694	-24.5258	-22.1492	-23.3975	-22.1492	-24.2218	-22.1985	-26.6105	-21.3049	-29.4467	-19.0197	-25.5597	-22.8887	-29.6334	-28.5568	-25.8954	-22.6618	-25.7529	-24.2601	-25.7155	-29.4684	-25.9458	-24.4038	-29.5361	-26.8834	-27.3508	-31.0994	-30.7388	-23.461	-28.1944	-30.3744	-25.7438	-22.9168	-22.7949	-27.3016	-27.3732	-25.512	-24.2842	-28.4057	-26.9734
	0.426954	1.01913	sp|Q9UMF0|ICAM5_HUMAN	Color2 [A=255, R=0, G=0, B=0]	1	4		-26.1829	-23.5296	-26.9311	-27.3304	-26.6456	-27.416	-26.4353	-28.864	-31.2647	-25.7297	-26.3004	-26.2306	-29.9868	-26.1245	-23.3983	-26.2535	-25.5936	-29.0038	-27.8171	-27.0751	-22.9075	-24.6724	-20.3443	-25.3801	-26.3124	-26.7131	-20.6279	-27.0534	-30.7625	-25.8329	-25.3277	-25.4554	-29.915	-21.5992	-31.4167	-28.1164	-21.1894	-26.7496	-24.7908	-19.6358	-33.7275	-26.4249
	1.57068	2.1228	sp|Q9Y279-2|VSIG4_HUMAN	Color2 [A=255, R=0, G=0, B=0]	1	4		-23.3458	-22.0332	-30.3197	-26.9001	-24.0699	-19.8471	-23.9316	-19.6329	-22.6494	-24.4812	-18.3133	-19.9172	-21.5664	-20.1797	-24.2535	-17.48	-18.1521	-21.1425	-21.6494	-23.684	-23.9761	-23.2532	-27.7298	-29.8241	-20.0629	-21.4095	-20.9087	-21.3389	-19.6566	-22.8205	-21.4176	-20.1391	-20.7732	-20.9144	-21.4297	-21.4055	-19.8612	-20.6952	-22.6212	-21.1062	-20.5332	-24.4644
	0.684784	1.18905	sp|Q9Y2T3-3|GUAD_HUMAN	Color2 [A=255, R=0, G=0, B=0]	1	4		-25.3321	-26.7402	-29.8494	-27.0699	-28.038	-25.1053	-26.8113	-28.724	-21.7874	-22.58	-24.2885	-20.7552	-23.027	-22.9548	-23.9043	-21.3162	-25.4942	-25.3123	-26.1073	-31.9676	-26.5718	-23.4644	-26.5374	-22.9087	-27.1102	-26.0397	-22.2676	-24.2137	-24.7617	-26.4828	-27.1767	-23.8975	-27.3016	-27.2876	-22.5077	-25.7154	-29.818	-26.0001	-22.5208	-18.8915	-27.2504	-28.3283
	1.43725	-1.97347	sp|P06737-2|PYGL_HUMAN	Color2 [A=255, R=0, G=0, B=0]	1	4		-25.8827	-23.4931	-21.9845	-23.09	-22.5223	-25.2945	-22.6685	-24.6052	-24.2334	-26.5659	-22.9905	-24.3065	-30.4193	-30.4315	-25.8393	-26.8336	-33.4786	-26.4233	-27.2886	-27.5658	-25.4242	-24.5365	-22.344	-28.3221	-28.7314	-26.5213	-29.1119	-24.3243	-24.4127	-26.7833	-30.5262	-22.3229	-27.177	-24.8046	-23.9907	-21.2001	-26.4546	-26.9665	-24.0651	-24.7116	-28.18	-23.4396
	1.01925	-1.33241	sp|Q9Y490|TLN1_HUMAN	Color2 [A=255, R=0, G=0, B=0]	1	4		-25.1532	-26.3613	-23.6898	-23.2535	-24.7355	-23.1292	-23.0519	-20.6208	-23.4965	-25.0196	-24.1749	-26.1799	-21.9019	-25.3833	-26.7111	-23.4951	-31.0065	-26.6193	-23.3239	-25.5921	-25.0349	-25.8006	-26.1086	-23.0469	-27.5776	-22.9615	-23.9893	-24.247	-23.7638	-26.5753	-26.1498	-26.7583	-22.3786	-30.6233	-21.5012	-22.1319	-28.7011	-24.849	-22.5667	-23.3598	-25.107	-25.3554
	0.492651	0.968262	sp|Q9Y646|CBPQ_HUMAN	Color2 [A=255, R=0, G=0, B=0]	1	4		-27.641	-26.9721	-27.8989	-32.5332	-25.4964	-24.0454	-23.5266	-29.3518	-25.7243	-25.2081	-22.2832	-27.6523	-23.5721	-27.0799	-23.5803	-26.988	-25.38	-23.4815	-23.2166	-32.2352	-22.7578	-22.7476	-25.8739	-21.4711	-28.1536	-21.9636	-27.9902	-29.0505	-25.9702	-29.6901	-28.8529	-28.0255	-28.2467	-21.1522	-25.1008	-25.4409	-28.6215	-25.5534	-26.0583	-24.7318	-25.1439	-30.0091
+	7.73976	-4.55314	sp|P06744|G6PI_HUMAN	Color2 [A=255, R=0, G=0, B=0]	1	4		-20.6471	-20.5398	-19.1576	-18.903	-19.044	-19.4461	-19.7941	-20.5201	-20.1626	-21.683	-20.1358	-23.09	-24.1532	-22.6494	-27.3788	-22.6589	-28.2976	-22.7784	-24.3623	-27.3991	-24.9725	-21.3267	-24.5151	-25.0392	-23.7194	-26.2013	-25.09	-23.3034	-23.1969	-29.8904	-26.2607	-24.4445	-23.5736	-24.0319	-24.6647	-24.7888	-23.0394	-26.6786	-21.2285	-24.2826	-23.4412	-26.9015
	0.215473	0.481323	tr|A0A075B6J0|A0A075B6J0_HUMAN	Color2 [A=255, R=0, G=0, B=0]	1	4		-19.4156	-17.9101	-19.1492	-23.3283	-19.0285	-18.903	-18.7875	-18.0916	-19.3563	-19.4055	-22.8544	-20.5398	-20.1078	-24.3591	-21.7224	-30.0117	-18.6625	-17.8072	-16.1982	-20.7249	-19.0916	-20.2039	-21.2249	-20.1358	-19.2267	-17.7875	-18.1831	-18.3086	-15.3893	-16.408	-18.2179	-18.0558	-17.0151	-17.6746	-17.7394	-17.9101	-17.4257	-17.0499	-14.9316	-16.8089	-16.6125	-18.6154
	1.42942	1.73566	tr|A0A075B6K3|A0A075B6K3_HUMAN	Color2 [A=255, R=0, G=0, B=0]	1	4		-26.4697	-25.6039	-22.6212	-24.2446	-24.2112	-29.4507	-23.6801	-21.7681	-23.3366	-25.5188	-21.4257	-21.3582	-21.7375	-21.6879	-21.4753	-23.0025	-22.6494	-22.2391	-27.4407	-22.0394	-23.6342	-24.0597	-25.4981	-26.0642	-22.0645	-22.3505	-22.9666	-22.0581	-20.6282	-22.1559	-22.4135	-22.0147	-22.6685	-21.1062	-20.9233	-22.4965	-22.5845	-21.875	-21.3817	-21.0965	-29.2161	-20.366
	0.0723307	0.24109	tr|A0A075B6K1|A0A075B6K1_HUMAN	Color2 [A=255, R=0, G=0, B=0]	1	4		-29.1656	-25.3586	-24.5119	-29.3363	-21.9942	-22.6815	-23.9903	-20.74	-26.0213	-24.7003	-20.5201	-18.9316	-23.3913	-27.0522	-32.1215	-19.337	-25.408	-28.1189	-20.1226	-23.9185	-28.1244	-20.5332	-18.7681	-21.0999	-23.9788	-24.0025	-28.6042	-26.3666	-24.5449	-28.2965	-24.5376	-24.6105	-27.8714	-21.1472	-25.3936	-27.2148	-17.4105	-24.8825	-29.0974	-26.3204	-31.1071	-27.4623
	0.391562	0.314681	tr|A0A075B6K4|A0A075B6K4_HUMAN	Color2 [A=255, R=0, G=0, B=0]	1	4		-22.19	-21.7732	-22.4379	-22.1492	-22.2249	-20.8125	-21.8584	-21.8584	-20.9965	-18.7941	-20.0071	-21.8421	-21.0301	-22.0025	-21.074	-21.6928	-20.7425	-21.3975	-21.2285	-22.3738	-20.0456	-21.6977	-22.1831	-23.1559	-21.6782	-19.6685	-22.7993	-21.9432	-19.4986	-21.8421	-21.8974	-20.9002	-20.5332	-21.5531	-22.9785	-21.6447	-20.0409	-20.1013	-18.9534	-21.2644	-21.6306	-21.7224
	0.11374	0.139202	tr|A0A075B6J3|A0A075B6J3_HUMAN	Color2 [A=255, R=0, G=0, B=0]	1	4		-23.1969	-20.8072	-22.6782	-22.1292	-22.2974	-22.4965	-21.8917	-22.027	-20.7125	-19.5754	-20.1865	-20.5845	-21.0868	-22.1425	-22.0519	-20.0868	-20.3955	-20.4669	-21.442	-23.0772	-21.2644	-23.4965	-23.5522	-23.8227	-21.0117	-20.7888	-22.4965	-20.4115	-18.9172	-21.1062	-21.3505	-21.5575	-21.8313	-19.8889	-22.7476	-22.6306	-20.9172	-22.7784	-21.6073	-22.7075	-23.1425	-22.9548
	0.861999	-2.27296	tr|A0A075B6P5|A0A075B6P5_HUMAN	Color2 [A=255, R=0, G=0, B=0]	1	4		-21.4128	-19.4841	-17.7843	-21.3543	-20.001	-18.0956	-29.5552	-26.6327	-24.938	-16.6897	-24.1888	-23.0474	-20.6977	-25.8885	-27.7145	-26.1659	-23.6762	-21.0932	-30.7844	-29.0693	-21.6494	-22.268	-20.268	-29.8301	-21.7629	-33.8668	-20.4156	-16.9848	-20.2625	-19.8205	-27.9551	-27.9277	-20.6661	-20.488	-21.0613	-20.6734	-20.4565	-20.2771	-26.9118	-30.7274	-30.334	-20.6749
	1.21018	-2.28863	tr|A0A075B6S6|A0A075B6S6_HUMAN	Color2 [A=255, R=0, G=0, B=0]	1	4		-22.555	-20.3718	-22.1856	-28.3024	-21.4236	-21.784	-24.4189	-26.9243	-23.0021	-21.2679	-21.1728	-27.5487	-27.9208	-19.9521	-25.1751	-25.4869	-22.3687	-25.0344	-28.1728	-29.9262	-24.6097	-32.6635	-26.5171	-27.423	-23.229	-29.881	-27.1069	-18.998	-25.4903	-22.428	-19.0056	-21.3491	-26.6622	-28.7205	-33.3598	-26.258	-26.8516	-24.0051	-23.7529	-25.5025	-26.6669	-20.3327
	3.01582	3.67077	tr|A0A075B6S2|A0A075B6S2_HUMAN	Color2 [A=255, R=0, G=0, B=0]	1	4		-19.0997	-18.5201	-30.2963	-16.7736	-23.751	-25.7897	-19.8289	-18.3856	-22.7232	-30.7717	-17.0479	-20.0071	-18.0956	-19.4257	-18.0716	-18.8407	-17.834	-17.4933	-18.2356	-18.998	-18.9244	-20.9432	-18.8272	-18.781	-18.3709	-17.0716	-18.5475	-19.4055	-16.5256	-18.1242	-26.1871	-20.5508	-18.0132	-22.9714	-19.1242	-20.0503	-23.4796	-17.3955	-16.7051	-17.7713	-19.0208	-18.3275
	1.59157	-0.98723	tr|A0A075B6S9|A0A075B6S9_HUMAN	Color2 [A=255, R=0, G=0, B=0]	1	4		-18.5642	-18.7489	-20.3218	-20.8232	-20.6637	-20.1046	-20.1292	-20.7993	-21.09	-19.5754	-19.5201	-21.3012	-19.9316	-21.3313	-21.2214	-21.1425	-20.7001	-19.7941	-21.7945	-22.0086	-20.4901	-21.2356	-20.7299	-22.29	-20.8259	-26.9401	-22.0965	-20.7552	-20.7451	-20.9258	-21.2716	-20.5245	-20.7476	-21.0836	-21.7224	-20.5531	-20.9258	-21.1694	-18.9461	-21.7681	-21.4379	-21.0117
	0.21886	-0.532569	sp|P07108-2|ACBP_HUMAN	Color2 [A=255, R=0, G=0, B=0]	1	4		-22.7075	-23.4482	-19.3856	-21.2499	-19.875	-18.8407	-19.1576	-21.0581	-20.7199	-20.0254	-20.4732	-19.5754	-20.8367	-17.8819	-24.0876	-16.8222	-20.9403	-19.044	-22.4122	-19.0597	-20.4359	-19.6096	-33.2212	-20.4669	-19.9172	-22.9666	-20.8394	-19.2445	-20.2056	-24.3605	-26.0099	-21.1934	-20.9875	-19.5642	-21.0645	-21.4461	-19.6928	-20.0692	-18.8543	-20.2463	-19.5754	-19.5867
	1.95314	-0.494296	tr|B4E1Z4|B4E1Z4_HUMAN	Color2 [A=255, R=0, G=0, B=0]	1	4		-18.1492	-18.3323	-18.3905	-17.7268	-18.3466	-18.4308	-18.4774	-18.2947	-18.1618	-17.2223	-18.4827	-18.1078	-18.1618	-18.903	-19.1408	-19.318	-18.6989	-18.9905	-18.4617	-19.8205	-17.9718	-19.4461	-19.0285	-19.3466	-19.0597	-17.5924	-18.834	-18.6447	-18.1618	-17.983	-18.3905	-17.7081	-18.2947	-18.9388	-17.9644	-19.29	-18.8819	-17.9942	-18.0479	-18.3758	-18.834	-18.8612
	0.367171	0.326415	sp|P06681|CO2_HUMAN	Color2 [A=255, R=0, G=0, B=0]	1	4		-21.9432	-21.7375	-23.296	-22.3817	-23.5241	-22.875	-23.4297	-21.0708	-22.875	-23.3305	-23.1969	-23.3817	-23.3754	-23.6705	-24.0319	-20.2753	-23.3785	-20.3012	-22.8099	-24.8356	-23.4661	-22.1626	-25.2193	-22.4297	-22.2109	-21.0363	-22.5754	-22.0772	-20.6903	-23.4249	-21.7026	-22.488	-21.7274	-22.3351	-21.3738	-22.6494	-21.4837	-21.903	-22.4379	-21.1029	-21.2499	-20.4901
	0.0429033	-0.0888907	sp|P07195|LDHB_HUMAN	Color2 [A=255, R=0, G=0, B=0]	1	4		-20.7199	-20.6879	-24.8313	-22.3896	-22.4055	-21.3389	-25.3801	-21.4379	-21.6306	-22.7274	-20.166	-19.2091	-20.161	-19.5642	-23.6287	-19.7941	-21.903	-18.9905	-22.3428	-22.4544	-20.4461	-20.2589	-25.8014	-21.6073	-20.4196	-23.8974	-22.7075	-25.5611	-21.4669	-24.1029	-27.6476	-22.2463	-23.5736	-24.8227	-23.0394	-24.2306	-22.1292	-23.7578	-20.5398	-21.8259	-23.0147	-21.1525
	0.146182	0.114119	sp|P07225|PROS_HUMAN	Color2 [A=255, R=0, G=0, B=0]	1	4		-21.2249	-20.2481	-22.5664	-20.7758	-22.3199	-21.0301	-22.5936	-20.3485	-21.0581	-21.3237	-19.781	-21.0519	-20.5709	-21.3124	-22.4711	-22.4795	-21.6879	-21.2004	-20.4461	-21.1593	-19.834	-20.2753	-21.1226	-20.3294	-20.6447	-21.366	-21.1969	-22.29	-20.5642	-20.3466	-22.232	-20.0597	-23.4661	-21.8205	-20.7527	-21.6306	-22.2607	-20.0425	-21.055	-21.0487	-21.2463	-21.8259
	2.45935	-2.72249	sp|P07237|PDIA1_HUMAN	Color2 [A=255, R=0, G=0, B=0]	1	4		-19.6566	-24.8486	-23.6138	-22.1559	-22.0025	-24.8794	-22.7888	-23.5243	-20.366	-27.0797	-20.9287	-27.0928	-24.2885	-27.1452	-27.012	-27.374	-30.2002	-23.6401	-21.832	-23.8925	-25.3914	-25.6224	-27.777	-28.2333	-24.8839	-26.4346	-22.5687	-25.7928	-23.3299	-26.3367	-27.3494	-27.8573	-22.975	-24.9868	-22.2205	-26.1666	-21.6666	-27.8698	-29.2399	-27.6879	-30.4608	-24.8527
	1.60406	-0.516031	tr|D6RF35|D6RF35_HUMAN	Color2 [A=255, R=0, G=0, B=0]	1	4		-17.1387	-16.9961	-17.2378	-16.8907	-17.044	-16.9811	-16.9923	-16.7252	-17.1492	-16.4853	-17.7521	-17.2947	-17.0324	-17.567	-17.531	-18.1874	-17.3758	-17.6536	-17.5896	-20.1176	-17.7973	-17.9352	-17.542	-17.9172	-18.488	-17.1831	-17.8646	-16.8785	-17.1576	-17.6388	-17.2785	-17.1831	-15.7537	-16.4721	-17.4487	-17.1982	-17.2069	-17.5093	-17.0916	-16.3587	-17.2648	-17.7489
	0.207365	0.483822	sp|P02774-3|VTDB_HUMAN	Color2 [A=255, R=0, G=0, B=0]	1	4		-25.8137	-25.6681	-30.1601	-23.6938	-24.1354	-23.1831	-25.5814	-30.2377	-24.6768	-25.1874	-28.096	-21.9237	-23.9881	-30.6981	-27.4561	-23.7235	-25.5903	-22.7784	-22.3896	-22.7681	-24.6641	-31.8302	-23.0772	-24.014	-23.4055	-25.0067	-23.8725	-24.3064	-27.3928	-23.1694	-21.5877	-22.9666	-32.0991	-25.7847	-26.2165	-25.3249	-25.6098	-28.359	-28.5751	-23.804	-24.0638	-22.8481
+	4.20346	3.18685	sp|P07333|CSF1R_HUMAN	Color2 [A=255, R=0, G=0, B=0]	1	4		-23.4728	-22.4795	-22.7636	-28.404	-31.8124	-23.5449	-28.5452	-21.0363	-24.9905	-29.3891	-20.4795	-21.2535	-22.7784	-23.1694	-25.3593	-20.8475	-22.4461	-21.8805	-22.875	-20.9578	-23.6306	-22.6027	-25.6247	-21.1391	-21.1728	-22.2109	-22.0394	-25.6119	-21.5136	-23.1694	-23.505	-21.8475	-21.9144	-22.9201	-21.4965	-23.3443	-21.6782	-23.5258	-23.0025	-21.9725	-22.1425	-21.0239
	0.187815	0.264836	sp|P07339|CATD_HUMAN	Color2 [A=255, R=0, G=0, B=0]	1	4		-19.3856	-19.6447	-22.0456	-20.7552	-22.4379	-23.1559	-20.6685	-21.1226	-19.6566	-24.9627	-20.2232	-19.834	-20.1259	-20.2004	-21.5354	-19.4257	-19.875	-19.8889	-19.8612	-19.5201	-19.318	-19.5981	-24.9619	-18.1831	-19.7681	-20.3428	-21.3466	-21.8152	-23.5068	-21.5007	-22.6306	-23.6977	-20.9316	-21.6637	-22.0086	-24.3154	-20.9578	-21.3777	-21.027	-20.8313	-21.4711	-20.232
+	3.59838	-4.42905	tr|E9PR52|E9PR52_HUMAN	Color2 [A=255, R=0, G=0, B=0]	1	4		-18.1492	-18.5586	-24.6859	-23.1425	-27.6604	-21.5354	-20.2338	-20.9115	-17.8715	-20.1797	-22.3351	-24.3991	-31.9449	-20.2466	-23.6437	-24.1017	-22.6589	-25.0981	-22.0086	-27.8067	-28.5794	-21.5267	-28.8313	-26.2824	-19.7299	-25.7526	-30.3782	-23.2562	-22.9255	-25.7466	-31.5369	-29.5367	-22.3951	-28.3802	-28.1112	-25.3736	-28.2836	-28.2881	-23.2249	-26.9295	-27.6766	-26.821
	0.96569	-0.518231	sp|P07358|CO8B_HUMAN	Color2 [A=255, R=0, G=0, B=0]	1	4		-20.1883	-20.2589	-20.64	-19.8205	-20.1711	-20.2735	-21.0208	-20.8152	-21.3582	-20.3876	-20.1292	-20.8313	-19.8205	-21.4257	-22.4795	-23.7335	-20.6212	-22.7578	-20.8099	-22.9201	-19.0836	-20.3582	-21.7425	-21.1626	-20.3389	-19.989	-21.683	-22.0025	-21.2499	-20.4753	-21.8205	-20.0948	-21.3313	-20.5072	-21.3777	-20.4379	-20.8421	-20.6637	-20.1559	-20.0724	-21.2004	-20.5913
	0.11679	-0.237479	sp|P07360|CO8G_HUMAN	Color2 [A=255, R=0, G=0, B=0]	1	4		-20.0117	-20.4523	-21.562	-19.5981	-20.0363	-20.8612	-21.8917	-21.0394	-20.7732	-20.8945	-21.3389	-20.29	-19.7299	-21.279	-21.1797	-26.7164	-20.0224	-22.6494	-22.4379	-21.0208	-18.5531	-20.1408	-21.2285	-20.1626	-20.3777	-19.5531	-20.027	-22.9785	-32.1964	-19.2625	-20.1797	-19.6806	-21.2285	-20.853	-20.5508	-19.6685	-20.178	-19.542	-19.531	-19.531	-19.4774	-21.8639
	0.919185	-1.76255	sp|P07437|TBB5_HUMAN	Color2 [A=255, R=0, G=0, B=0]	1	4		-24.0344	-24.0196	-21.6743	-27.2889	-26.3214	-22.6782	-20.6456	-29.3521	-23.5522	-21.1728	-21.8861	-24.2651	-22.8861	-19.0537	-25.9301	-26.6146	-27.5999	-20.7669	-29.1363	-24.5649	-28.1783	-26.2533	-27.319	-30.8744	-22.4884	-22.7628	-28.1871	-27.7815	-28.5679	-27.244	-23.6238	-22.3661	-31.2237	-25.1368	-20.8554	-25.8441	-30.641	-22.6816	-23.1425	-25.2863	-28.8791	-25.5438
	0.378561	-0.722303	tr|H0YDE5|H0YDE5_HUMAN	Color2 [A=255, R=0, G=0, B=0]	1	4		-26.6049	-25.4752	-22.8743	-24.2872	-22.9799	-27.1869	-28.2966	-25.2411	-25.702	-28.8082	-25.1749	-27.5608	-28.697	-29.2073	-25.4304	-25.0594	-25.6407	-22.1849	-32.2667	-26.4249	-24.5611	-24.1212	-31.1513	-25.4119	-25.6647	-29.4223	-26.99	-28.7619	-24.8663	-26.4253	-29.3624	-26.2955	-23.5358	-28.3269	-23.7581	-27.7248	-30.6767	-25.9799	-22.8811	-28.399	-25.1573	-24.9432
	0.267668	-0.552323	tr|K7ER74|K7ER74_HUMAN	Color2 [A=255, R=0, G=0, B=0]	1	4		-24.2249	-23.3535	-24.5928	-20.1763	-20.1209	-18.4617	-21.8421	-23.2249	-20.9229	-18.4774	-23.2249	-21.518	-19.488	-22.5398	-22.19	-27.5267	-23.8163	-27.3571	-23.625	-24.8141	-17.6476	-23.827	-22.0519	-24.067	-26.3213	-22.0456	-22.7375	-20.2039	-23.8356	-19.9696	-20.0519	-19.337	-18.781	-20.2517	-25.1694	-21.9201	-17.8509	-24.0959	-19.3955	-23.1029	-23.5664	-20.0254
	1.26397	-2.04108	sp|P55056|APOC4_HUMAN	Color2 [A=255, R=0, G=0, B=0]	1	4		-28.9176	-23.997	-21.2249	-20.8007	-21.0613	-21.3086	-26.5086	-23.8476	-22.4661	-28.1302	-23.8144	-21.658	-25.9611	-28.2052	-27.3713	-29.0585	-24.8538	-27.047	-32.817	-25.5229	-26.9353	-25.0333	-24.2506	-25.3157	-25.6581	-28.2535	-30.7191	-21.6158	-27.6506	-25.7221	-23.8012	-24.1776	-24.6974	-20.6284	-29.0453	-23.9673	-19.9892	-26.6721	-23.3579	-26.3567	-27.1902	-28.4535
	0.137293	0.365017	sp|P07711|CATL1_HUMAN	Color2 [A=255, R=0, G=0, B=0]	1	4		-20.9607	-21.8974	-26.9312	-26.3912	-29.8613	-26.848	-23.3154	-22.2463	-20.7655	-26.8328	-23.1969	-20.9058	-19.8612	-22.9087	-23.027	-23.0394	-21.6353	-21.3162	-21.1127	-23.5629	-26.1297	-22.9548	-26.2818	-22.531	-20.9144	-27.2253	-24.3606	-21.6745	-26.1987	-27.414	-32.4108	-24.391	-26.4093	-19.722	-23.8916	-23.3161	-23.2712	-24.1778	-22.29	-28.8702	-23.4297	-27.7174
	2.93825	-2.95963	sp|P07737|PROF1_HUMAN	Color2 [A=255, R=0, G=0, B=0]	1	4		-16.6746	-16.7252	-14.7537	-15.9136	-14.8147	-15.0736	-15.7778	-18.4308	-16.9886	-15.7457	-15.5053	-18.196	-18.3086	-18.3086	-17.6329	-17.0736	-20.2882	-18.249	-18.983	-25.0999	-21.8313	-24.4677	-27.7654	-23.1389	-20.7051	-19.2091	-17.9905	-17.6388	-16.4591	-18.542	-18.318	-17.7489	-16.9811	-17.8543	-19.3955	-17.9942	-17.6388	-17.7616	-16.7097	-17.928	-18.1201	-20.3294
	0.0829851	0.151415	sp|P07858|CATB_HUMAN	Color2 [A=255, R=0, G=0, B=0]	1	4		-19.4359	-19.2179	-20.9446	-24.5469	-24.6087	-20.8557	-19.9172	-17.9136	-18.504	-20.875	-17.542	-18.9607	-21.4461	-20.7758	-23.09	-20.6855	-20.4015	-20.3275	-19.5642	-21.279	-22.6027	-21.5398	-28.5827	-20.531	-18.1745	-20.279	-19.5981	-19.9417	-20.1986	-21.2826	-21.3621	-19.7051	-19.6447	-19.8612	-19.1078	-20.3856	-19.6928	-19.4986	-19.5093	-19.7299	-20.7836	-22.0147
+	4.71433	-3.9612	tr|U3KPS2|U3KPS2_HUMAN	Color2 [A=255, R=0, G=0, B=0]	1	4		-18.3323	-19.1078	-17.4005	-18.1534	-19.8475	-19.318	-19.0208	-20.4858	-18.1831	-20.3218	-17.6958	-21.8152	-24.6685	-25.5811	-23.366	-23.5854	-24.2701	-28.6007	-24.7203	-27.3291	-25.886	-27.2057	-27.764	-27.3632	-20.9316	-22.0086	-23.1425	-23.3505	-20.5007	-20.852	-22.1492	-20.2589	-20.9287	-21.6879	-21.4795	-21.6928	-20.8861	-21.3699	-20.303	-23.1292	-20.9637	-22.5322
	0.154532	0.398282	sp|A6NJ16|IV4F8_HUMAN	Color2 [A=255, R=0, G=0, B=0]	1	4		-26.1501	-25.4566	-23.7826	-25.9938	-21.5223	-28.1022	-27.6224	-21.3582	-22.442	-23.5954	-25.1837	-25.694	-23.7155	-24.2008	-24.5495	-24.9059	-29.4697	-22.5223	-22.6977	-28.1694	-22.09	-24.604	-30.7566	-29.4267	-26.8678	-21.0868	-29.9628	-22.3351	-23.3458	-21.1763	-22.6977	-21.4015	-22.5486	-21.4503	-28.9692	-21.7888	-20.9172	-22.1358	-20.7425	-26.1532	-21.7375	-26.7037
	0.77051	-1.38473	sp|A6NLU5|VTM2B_HUMAN	Color2 [A=255, R=0, G=0, B=0]	1	4		-23.4103	-23.3799	-23.9493	-29.7778	-21.6147	-25.5803	-26.1854	-24.4118	-26.759	-20.3152	-22.5486	-23.8817	-24.7432	-25.9003	-26.937	-29.6616	-25.5108	-27.2466	-29.376	-22.9666	-23.8817	-22.3738	-28.7456	-22.9201	-22.853	-27.3141	-23.9782	-24.2257	-22.4265	-27.3055	-30.2015	-27.7251	-22.4219	-19.9843	-26.111	-25.0652	-25.5136	-31.5551	-26.6343	-26.2694	-28.4591	-28.406
	0.422142	-0.853235	sp|P31997|CEAM8_HUMAN	Color2 [A=255, R=0, G=0, B=0]	1	4		-27.7591	-23.505	-22.4135	-22.7784	-23.9953	-25.4316	-24.4263	-27.0503	-21.3131	-25.0444	-23.4511	-27.2073	-26.806	-17.5366	-25.3901	-29.1883	-23.0542	-25.2687	-23.4428	-24.502	-32.1374	-25.5598	-27.0739	-22.1629	-26.5828	-23.8233	-24.2271	-25.3632	-25.7238	-26.389	-21.0912	-23.2849	-26.7637	-20.0504	-22.406	-27.4654	-25.4857	-27.1062	-29.0803	-27.8143	-28.1699	-25.4277
	2.16735	-2.91998	sp|P53999|TCP4_HUMAN	Color2 [A=255, R=0, G=0, B=0]	1	4		-21.2109	-21.0332	-24.0166	-20.8502	-21.9374	-21.1626	-24.6181	-30.1528	-26.2515	-25.2039	-27.5282	-22.1036	-26.8208	-30.0118	-23.5893	-25.7369	-26.1498	-23.4486	-24.5312	-29.3257	-30.5626	-20.0127	-22.227	-26.5657	-23.7956	-26.3918	-24.9632	-28.1968	-23.3858	-29.494	-27.6321	-30.2202	-32.1741	-27.7141	-31.1937	-26.3931	-22.7992	-26.4399	-27.2261	-28.8091	-25.7379	-27.8259
	1.86011	-2.96511	sp|P07900-2|HS90A_HUMAN	Color2 [A=255, R=0, G=0, B=0]	1	4		-21.3817	-22.8099	-22.29	-22.7578	-22.8099	-22.2974	-20.4277	-30.4533	-20.6306	-28.1241	-21.0363	-20.7299	-23.0025	-27.5048	-31.1451	-23.4625	-22.296	-24.521	-25.7582	-25.7726	-26.9314	-24.6599	-23.5228	-27.3267	-24.6879	-26.3753	-26.6831	-22.8732	-22.8803	-30.2018	-25.9809	-27.1719	-28.2738	-27.2427	-35.7501	-28.2409	-26.6002	-29.129	-25.2751	-23.3826	-27.812	-31.7504
	2.54275	-2.35358	sp|P08238|HS90B_HUMAN	Color2 [A=255, R=0, G=0, B=0]	1	4		-22.29	-22.7784	-21.3856	-24.6009	-25.1371	-24.3305	-21.7174	-26.6495	-21.518	-24.8155	-22.8099	-22.64	-26.745	-22.109	-26.6891	-24.5891	-23.0696	-26.3788	-29.6632	-25.6251	-24.7553	-25.3218	-27.1993	-22.4763	-24.3667	-26.6624	-27.63	-27.6615	-23.5492	-30.0568	-25.9568	-22.6506	-28.0159	-25.6374	-26.1587	-28.4393	-28.7636	-25.5632	-24.2419	-26.5826	-25.9507	-29.3513
	0.13887	-0.330001	sp|P58546|MTPN_HUMAN	Color2 [A=255, R=0, G=0, B=0]	1	4		-22.6782	-25.8791	-25.5925	-23.9039	-23.5016	-21.5754	-28.2359	-30.3722	-26.8233	-22.8639	-22.8313	-22.9316	-26.7265	-22.0499	-29.6008	-29.317	-24.0215	-22.3102	-30.3285	-23.7624	-29.3822	-22.8366	-27.2337	-25.831	-24.8442	-26.7421	-24.1821	-25.9472	-27.2947	-27.7482	-23.9413	-25.2715	-25.1798	-27.2803	-28.949	-19.5147	-23.6052	-22.7518	-25.3592	-24.6475	-28.7057	-25.4946
	0.0619838	-0.142504	sp|Q8IWU5-2|SULF2_HUMAN	Color2 [A=255, R=0, G=0, B=0]	1	4		-25.9186	-24.6724	-23.669	-24.9457	-26.0112	-23.9178	-21.7607	-30.4759	-24.4404	-26.5107	-24.2137	-24.5016	-27.7917	-23.0784	-30.4648	-24.0594	-23.7415	-20.2256	-24.5936	-28.4756	-26.1003	-23.766	-26.1987	-23.1694	-29.4939	-24.5936	-26.767	-26.4278	-22.4304	-29.7965	-28.0671	-25.5291	-21.2979	-27.8743	-24.9945	-24.9385	-28.2526	-25.4314	-24.6844	-26.1206	-24.2075	-21.8742
	0.467081	-0.696457	sp|P25789-2|PSA4_HUMAN	Color2 [A=255, R=0, G=0, B=0]	1	4		-24.604	-27.1275	-23.0519	-23.6138	-23.7578	-21.3393	-25.6459	-23.7456	-25.9497	-28.5023	-25.399	-26.7339	-26.4201	-28.4501	-24.2306	-23.684	-27.1026	-24.6264	-23.1805	-29.8271	-25.0469	-26.8151	-26.2528	-25.5622	-24.853	-26.4451	-28.921	-26.8695	-23.027	-28.1062	-24.1147	-25.2722	-23.6101	-26.4568	-23.0052	-23.8573	-23.3079	-26.3372	-22.7888	-24.8327	-28.158	-24.3005
	0.375752	0.562904	sp|P26927|HGFL_HUMAN	Color2 [A=255, R=0, G=0, B=0]	1	4		-27.5607	-24.5433	-23.9619	-23.9619	-25.005	-28.488	-23.7601	-27.6589	-26.9938	-25.7502	-25.5901	-24.9339	-24.4095	-25.5469	-24.7598	-26.9646	-24.5936	-21.0699	-23.9909	-28.7802	-24.9857	-25.1969	-26.4288	-26.0243	-30.6116	-24.8227	-25.1265	-24.7234	-24.1134	-25.3305	-25.1914	-24.7435	-21.1753	-27.5416	-26.0802	-25.2306	-20.795	-24.5899	-29.1971	-24.9109	-26.662	-25.0695
	0.677172	-1.45084	sp|P07996|TSP1_HUMAN	Color2 [A=255, R=0, G=0, B=0]	1	4		-24.8227	-22.1626	-27.6859	-21.3801	-26.485	-24.6491	-23.7016	-22.4297	-26.3738	-23.9484	-24.9478	-25.7015	-23.8921	-24.1518	-25.5675	-24.5232	-25.9391	-26.8586	-25.6942	-25.9706	-22.5665	-29.6767	-27.9485	-22.489	-24.2187	-36.0341	-32.6737	-23.7358	-25.2138	-24.1489	-24.484	-28.3891	-19.8392	-25.6508	-22.3579	-33.5866	-27.2639	-25.7458	-22.5854	-22.6376	-31.616	-24.3812
	1.55133	2.52127	sp|P01596|KV104_HUMAN	Color2 [A=255, R=0, G=0, B=0]	1	4		-24.353	-19.9607	-27.5754	-21.5267	-21.5398	-21.8639	-22.0208	-30.2348	-27.2628	-28.372	-20.7199	-28.6739	-21.2356	-20.3738	-19.9651	-21.0239	-21.2109	-19.7681	-30.5072	-26.9643	-20.3275	-21.9374	-20.9287	-26.136	-28.1166	-20.9755	-21.6542	-25.9866	-19.4986	-21.6637	-20.38	-24.1693	-23.3489	-20.1883	-20.0788	-19.2993	-19.0997	-20.3935	-19.116	-21.6494	-21.1865	-20.0566
	0.517367	0.246217	sp|P04211|LV001_HUMAN	Color2 [A=255, R=0, G=0, B=0]	1	4		-19.531	-20.8805	-20.7476	-19.0997	-19.0836	-20.6004	-20.1029	-20.0566	-21.3199	-19.8072	-19.0285	-20.8612	-19.834	-21.2004	-20.1441	-19.5642	-20.1176	-18.7299	-20.7001	-19.9578	-19.4359	-19.7425	-19.9403	-20.4095	-20.366	-19.0208	-20.8152	-20.0629	-19.166	-20.0472	-19.9388	-19.9172	-19.044	-19.318	-19.6566	-20.2021	-19.9172	-19.7299	-19.1831	-19.9172	-20.2863	-18.9461
	0.106004	0.300059	sp|Q9H4G4|GAPR1_HUMAN	Color2 [A=255, R=0, G=0, B=0]	1	4		-29.6544	-23.1425	-21.3582	-21.6447	-29.8327	-21.1934	-31.0649	-24.0983	-26.3079	-24.3486	-26.2102	-24.4738	-25.7022	-24.6265	-27.2064	-27.2086	-28.3626	-30.4527	-27.3439	-21.5025	-22.1377	-21.3054	-24.7336	-27.2788	-24.3002	-23.6169	-21.7579	-26.8125	-22.1831	-25.7782	-26.7451	-22.9478	-22.6977	-26.8223	-29.0183	-21.8421	-22.4965	-30.368	-22.4627	-23.8096	-28.8612	-21.45
	0.52064	0.246769	tr|A0A075B6I9|A0A075B6I9_HUMAN	Color2 [A=255, R=0, G=0, B=0]	1	4		-19.337	-20.8694	-20.735	-19.0836	-18.9244	-20.5867	-20.0916	-19.6212	-21.3086	-20.2232	-18.6867	-20.8502	-19.3275	-21.1865	-20.5029	-19.1831	-19.9316	-19.6096	-20.6879	-19.9461	-19.4257	-19.7425	-20.1275	-20.3975	-20.3543	-18.6928	-20.4965	-19.9316	-19.0519	-19.9995	-19.6096	-19.903	-18.903	-19.989	-19.3275	-20.605	-19.6212	-19.8205	-20.1242	-19.834	-19.8205	-18.834
	0.15651	0.387385	sp|P04066|FUCO_HUMAN	Color2 [A=255, R=0, G=0, B=0]	1	4		-22.9929	-20.2185	-27.876	-24.3573	-25.354	-26.9326	-18.937	-33.2295	-25.6194	-26.3985	-24.827	-25.0797	-25.7883	-26.2441	-24.3148	-24.9572	-23.8439	-26.5744	-21.3651	-25.2477	-22.1145	-24.9247	-25.9238	-24.7763	-25.116	-25.2056	-24.617	-27.8028	-23.4978	-25.8964	-20.8348	-28.9273	-20.6177	-29.579	-20.2007	-26.027	-24.7229	-27.6999	-22.9475	-27.131	-21.69	-24.2545
	2.28746	-2.64405	sp|P84095|RHOG_HUMAN	Color2 [A=255, R=0, G=0, B=0]	1	4		-22.6741	-23.6872	-22.23	-20.1251	-25.5813	-21.6073	-21.7681	-27.8822	-21.875	-22.7274	-27.4691	-26.2559	-28.9204	-23.9511	-28.2388	-21.1138	-26.6887	-28.6804	-24.1212	-26.2763	-24.1314	-25.9541	-26.5085	-22.3094	-22.0099	-25.5084	-22.8285	-23.4095	-24.1845	-28.0586	-27.8528	-29.146	-27.6558	-20.5734	-29.6229	-24.8274	-26.4841	-23.4726	-23.8503	-24.898	-26.7644	-26.9592
	1.25245	-1.90097	sp|P17931|LEG3_HUMAN	Color2 [A=255, R=0, G=0, B=0]	1	4		-23.6685	-24.1318	-23.1694	-23.6343	-24.3613	-23.7888	-24.4511	-24.644	-25.1212	-23.5575	-23.9201	-23.3508	-21.279	-30.6782	-26.0005	-25.2854	-24.0269	-21.3984	-23.8203	-29.9984	-22.4104	-25.2494	-23.0961	-25.8347	-25.242	-29.0752	-32.5395	-28.8469	-24.7722	-24.427	-25.1258	-29.2088	-25.1478	-24.5239	-28.3796	-28.7864	-24.2449	-32.4809	-24.5433	-24.7847	-24.5328	-25.3164
	0.0483768	-0.151807	sp|P60842|IF4A1_HUMAN	Color2 [A=255, R=0, G=0, B=0]	1	4		-28.7488	-24.1134	-24.2251	-27.0592	-26.7776	-24.9572	-24.9905	-21.7496	-28.7522	-25.4379	-34.9269	-28.0732	-25.0777	-24.6914	-24.1719	-28.5151	-28.7656	-25.3721	-20.657	-26.9404	-26.9594	-26.0319	-26.4533	-30.9638	-27.2317	-23.9259	-21.8548	-24.4346	-24.8984	-31.6305	-30.4638	-24.2036	-21.0572	-24.8156	-32.8035	-22.2913	-24.6027	-26.884	-24.0701	-21.7509	-27.1211	-23.3568
+	5.36769	-4.64756	sp|P08107|HSP71_HUMAN	Color2 [A=255, R=0, G=0, B=0]	1	4		-19.5201	-19.366	-20.3237	-18.7616	-19.2808	-18.441	-18.3086	-22.2535	-18.6625	-19.5642	-19.7552	-22.3275	-23.7681	-23.4232	-34.0323	-22.9785	-26.9479	-23.7355	-23.0726	-29.3992	-28.3496	-21.8493	-25.2932	-24.1211	-23.2782	-24.3613	-24.1478	-23.3443	-23.6938	-24.2391	-18.4455	-22.19	-24.0394	-22.4544	-23.1694	-24.3336	-23.8951	-23.3458	-20.802	-24.7517	-23.09	-27.319
	0.127545	0.26814	sp|P62873-2|GBB1_HUMAN	Color2 [A=255, R=0, G=0, B=0]	1	4		-30.1345	-24.6456	-24.2221	-22.7146	-23.8377	-24.7713	-26.4803	-28.166	-24.9155	-28.147	-22.0884	-26.8521	-21.464	-26.9794	-25.8427	-25.9992	-32.6257	-24.3864	-27.0316	-23.1366	-25.508	-25.5724	-22.6211	-21.5195	-28.431	-25.2993	-26.084	-26.3056	-26.3995	-27.6524	-24.6049	-23.6249	-25.6976	-24.9327	-28.321	-23.6678	-27.8994	-23.9441	-26.0559	-23.3089	-25.9115	-25.1524
	2.80685	2.15783	sp|Q9GZM5|YIPF3_HUMAN	Color2 [A=255, R=0, G=0, B=0]	1	4		-31.972	-24.3959	-24.8009	-23.412	-27.8594	-25.5356	-30.5561	-24.2334	-23.9155	-24.5584	-24.2651	-24.2449	-23.8057	-24.2137	-24.4379	-24.4778	-23.9977	-24.0394	-22.9666	-22.5664	-23.9064	-22.4055	-24.2165	-22.116	-21.949	-22.9785	-24.1886	-26.2306	-21.3658	-24.005	-24.8399	-23.0645	-25.4644	-27.1525	-24.2193	-25.1265	-21.927	-23.9714	-24.1831	-24.0746	-24.4216	-23.0394
	0.228349	-0.449415	sp|Q5T848|GP158_HUMAN	Color2 [A=255, R=0, G=0, B=0]	1	4		-26.5183	-27.131	-27.7857	-26.025	-23.8263	-24.3147	-27.1043	-20.1887	-28.4027	-25.0735	-21.954	-26.0613	-24.2651	-27.7595	-23.4219	-30.0778	-22.3019	-26.4496	-25.7615	-25.7115	-25.5258	-27.1338	-26.4815	-24.5718	-28.0948	-24.2228	-28.4605	-31.1339	-26.9601	-27.1691	-22.4219	-23.1108	-29.6628	-28.1455	-29.0764	-23.7343	-27.6709	-26.3085	-25.9229	-26.5091	-25.1992	-26.7369
	0.33706	-0.69122	sp|P17936-2|IBP3_HUMAN	Color2 [A=255, R=0, G=0, B=0]	1	4		-24.122	-27.3026	-21.818	-27.2543	-22.7937	-25.7184	-24.9533	-23.0956	-25.5783	-23.6816	-21.7521	-28.091	-26.6707	-22.4603	-23.1292	-22.5936	-33.2243	-25.5461	-26.6359	-26.5957	-24.3832	-21.8367	-23.7383	-23.1694	-22.8455	-29.1623	-25.471	-28.7532	-23.2335	-24.4119	-23.0519	-23.7779	-29.1041	-22.3821	-23.8372	-23.827	-29.3378	-22.4086	-26.5637	-24.5575	-28.8185	-28.9811
	1.39407	1.12195	sp|P01780|HV319_HUMAN	Color2 [A=255, R=0, G=0, B=0]	1	4		-25.4241	-18.4257	-21.3428	-18.4257	-22.4201	-21.6259	-18.875	-17.8543	-19.9172	-18.9534	-19.1078	-19.5642	-22.027	-19.6329	-19.6329	-20.3758	-19.2267	-17.983	-17.0916	-20.7629	-19.6447	-20.3679	-20.2863	-19.6329	-19.834	-18.5531	-19.116	-19.7174	-19.0756	-18.8205	-18.6989	-21.1458	-19.2356	-18.2445	-18.2808	-18.8889	-18.4461	-18.8272	-16.781	-17.8139	-20.1475	-17.6897
	1.14065	1.81312	sp|Q969T9|WBP2_HUMAN	Color2 [A=255, R=0, G=0, B=0]	1	4		-24.4729	-26.2894	-30.7344	-25.2859	-32.3813	-27.6424	-28.3442	-25.9772	-30.7498	-24.2631	-23.6743	-23.5486	-29.853	-26.5809	-18.0637	-23.6743	-29.3565	-22.9953	-25.4008	-27.3438	-29.9277	-23.2391	-27.7705	-23.4281	-23.6101	-29.9802	-25.8116	-22.6931	-24.4334	-24.6702	-24.5135	-26.995	-26.904	-27.1828	-29.4011	-28.5022	-27.4747	-24.5865	-23.0147	-29.5748	-24.0751	-27.4925
	0.209827	0.373283	DECOY2_sp|P49454|CENPF_HUMAN	Color2 [A=255, R=0, G=0, B=0]	1	4		-23.09	-22.4055	-23.09	-26.2306	-22.9785	-24.2651	-27.0655	-26.8082	-24.027	-24.9247	-24.9572	-25.7763	-22.7274	-23.3382	-25.4846	-24.8661	-20.9995	-25.4711	-21.1292	-29.0184	-22.7075	-23.4232	-25.5899	-26.9621	-23.1559	-23.4428	-20.574	-29.5901	-22.4965	-23.7805	-22.6119	-23.7194	-23.1694	-27.0879	-23.027	-23.3118	-26.6134	-22.9201	-21.3237	-27.1108	-23.5936	-23.116
	0.814817	-1.72397	sp|P01624|KV306_HUMAN	Color2 [A=255, R=0, G=0, B=0]	1	4		-23.4041	-20.5777	-20.1259	-20.2644	-21.1458	-20.6096	-20.6212	-20.7552	-20.5936	-19.8889	-22.4898	-29.9641	-25.4474	-20.8232	-26.4442	-19.6928	-20.4055	-19.8612	-17.413	-29.8269	-19.4156	-29.8547	-20.3876	-27.6016	-26.2972	-20.2882	-21.0056	-20.6685	-19.2267	-26.0618	-21.19	-20.6073	-20.6236	-22.7036	-31.7151	-20.715	-20.19	-21.2214	-19.8889	-20.2338	-21.6685	-20.3896
	0.486583	0.441252	sp|P04207|KV308_HUMAN	Color2 [A=255, R=0, G=0, B=0]	1	4		-19.9172	-25.1275	-20.0948	-19.0132	-20.074	-20.1441	-19.875	-21.1492	-20.3485	-19.8205	-19.9548	-20.2826	-19.1242	-20.4482	-18.7051	-19.4461	-19.2445	-18.4933	-19.0836	-20.6928	-21.14	-20.3162	-19.6928	-21.8917	-19.531	-20.3836	-19.7425	-19.9548	-19.3275	-21.2144	-19.7299	-20.0071	-20.1226	-19.7681	-21.5442	-20.9229	-21.7174	-19.9519	-17.903	-19.5981	-21.2004	-21.9905
	0.472387	-1.08801	sp|P14151-2|LYAM1_HUMAN	Color2 [A=255, R=0, G=0, B=0]	1	4		-27.8502	-24.8892	-23.5863	-23.5899	-23.9953	-23.2651	-22.9548	-28.8032	-23.4428	-23.2724	-19.671	-29.2296	-23.1076	-27.2413	-22.2618	-28.8715	-26.5987	-18.8268	-25.5841	-26.6425	-26.3068	-27.414	-28.3088	-23.4103	-22.8431	-24.4502	-28.1253	-23.5016	-22.4453	-25.9584	-26.4344	-19.6147	-34.0035	-24.116	-23.0748	-24.7888	-26.2538	-26.351	-23.1029	-26.7695	-30.429	-26.1592
	1.12745	1.13229	tr|A0A075B6J8|A0A075B6J8_HUMAN	Color2 [A=255, R=0, G=0, B=0]	1	4		-20.781	-21.8917	-21.6494	-21.2427	-22.6782	-22.0772	-21.7476	-22.3049	-20.715	-21.6166	-19.318	-22.0025	-20.9201	-20.3351	-21.3275	-20.802	-21.0332	-18.9316	-17.2091	-25.5294	-21.0301	-21.949	-21.7125	-26.5818	-19.366	-18.8681	-20.8286	-21.4627	-18.0676	-19.6685	-19.5981	-21.9258	-20.6166	-18.2311	-22.0332	-19.3955	-19.9845	-19.1745	-18.5642	-20.7527	-22.5486	-19.5531
	0.630491	-1.32024	tr|A0A075B6J5|A0A075B6J5_HUMAN	Color2 [A=255, R=0, G=0, B=0]	1	4		-21.6935	-24.7363	-25.1691	-23.3387	-25.0421	-26.2566	-22.1199	-19.0834	-26.8972	-26.4062	-24.6498	-29.202	-28.2075	-25.7647	-25.3701	-24.3248	-20.6542	-25.9785	-21.1865	-24.4639	-25.217	-27.3625	-30.4675	-29.8647	-27.9077	-26.9503	-27.2179	-27.8698	-19.8475	-28.0773	-28.2261	-27.6442	-27.3319	-21.7576	-26.9357	-21.8769	-23.594	-27.2446	-19.6928	-30.4395	-20.1865	-24.3028
	1.52593	-2.23769	sp|P31943|HNRH1_HUMAN	Color2 [A=255, R=0, G=0, B=0]	1	4		-22.7888	-20.3013	-26.7026	-22.0086	-23.5016	-21.8639	-22.4795	-26.8065	-24.2885	-22.3199	-24.1318	-29.7518	-30.2932	-27.717	-23.2391	-21.3421	-22.0618	-27.2851	-20.779	-30.9564	-27.1752	-22.8922	-23.5487	-23.999	-28.7557	-26.6188	-22.6252	-28.8149	-26.7211	-30.428	-28.2546	-27.6274	-26.4924	-23.3826	-25.5435	-20.1182	-26.5643	-24.6496	-21.2089	-23.6249	-24.4333	-23.9678
	1.18522	-1.59454	sp|P04264|K2C1_HUMAN	Color2 [A=255, R=0, G=0, B=0]	1	4		-29.3181	-23.4347	-25.7166	-23.3196	-26.1696	-24.4241	-24.5608	-20.2608	-24.7612	-20.2864	-27.1619	-25.597	-26.8835	-27.048	-26.5563	-25.1003	-24.5076	-24.8884	-24.4464	-27.6269	-22.3194	-29.5155	-24.5098	-30.1859	-26.1258	-24.9357	-26.0579	-27.5324	-28.6887	-26.803	-20.6101	-23.8186	-23.7156	-24.7276	-25.3631	-25.9071	-24.9525	-23.0922	-27.4402	-26.5097	-31.5248	-22.2078
	0.486361	-0.724584	sp|P08133-2|ANXA6_HUMAN	Color2 [A=255, R=0, G=0, B=0]	1	4		-20.8612	-26.3581	-24.2797	-25.6879	-29.994	-23.9087	-24.8703	-29.3516	-24.8087	-24.4711	-25.669	-27.3829	-28.0604	-28.5063	-24.7093	-26.2737	-23.6101	-26.2334	-29.444	-24.8912	-24.7612	-25.8553	-28.2383	-26.4369	-27.6504	-24.5166	-26.5125	-27.866	-28.5388	-25.0262	-25.152	-26.0179	-26.1683	-23.6784	-25.2417	-26.7543	-24.9862	-23.6188	-25.7016	-24.6119	-27.1535	-27.79
	0.146335	-0.292187	sp|P08253-2|MMP2_HUMAN	Color2 [A=255, R=0, G=0, B=0]	1	4		-23.2841	-27.4691	-25.8276	-23.1958	-24.1105	-21.2969	-21.988	-26.1749	-21.1375	-24.9624	-21.5354	-21.8259	-27.2746	-23.8442	-28.6532	-22.6306	-24.352	-25.827	-24.1667	-23.3019	-22.1694	-21.8367	-28.3026	-21.683	-22.1094	-24.3738	-25.4483	-27.6369	-23.0772	-25.9431	-23.8504	-27.973	-20.5062	-19.6309	-23.0807	-23.7023	-25.5899	-25.9432	-23.757	-26.4511	-23.883	-23.4511
	0.0982113	0.251724	sp|Q9NQX5|NPDC1_HUMAN	Color2 [A=255, R=0, G=0, B=0]	1	4		-19.7817	-26.9885	-25.3873	-29.0084	-25.9022	-26.8677	-24.6623	-23.1011	-24.1212	-24.649	-23.9362	-23.7095	-24.164	-24.9856	-23.9478	-23.6743	-23.8683	-25.1903	-21.8047	-23.1694	-27.3558	-22.0581	-27.0736	-21.7993	-23.538	-29.8617	-29.3002	-27.3843	-24.0189	-27.2722	-24.2036	-27.1599	-22.6547	-34.899	-21.3825	-24.0349	-24.7763	-25.9715	-22.2452	-24.8356	-26.4315	-22.6027
	2.4354	1.96185	sp|P08294|SODE_HUMAN	Color2 [A=255, R=0, G=0, B=0]	1	4		-21.2716	-20.4523	-23.1292	-21.9799	-27.7467	-25.3505	-23.3333	-21.8046	-21.1193	-22.2249	-18.8407	-19.8612	-20.8125	-19.7051	-22.5136	-19.0597	-19.7051	-19.7425	-18.5201	-19.8072	-19.9592	-18.3856	-24.6157	-19.3466	-19.7174	-20.3256	-20.6542	-24.1559	-19.4565	-21.8861	-21.9432	-22.0086	-23.4661	-21.8046	-22.19	-24.6194	-20.3237	-21.9666	-20.6119	-20.8394	-19.8205	-19.6329
	2.65598	1.45935	sp|P08571|CD14_HUMAN	Color2 [A=255, R=0, G=0, B=0]	1	4		-18.1874	-17.7362	-24.5827	-21.2427	-22.1094	-19.2356	-19.318	-17.6212	-18.2311	-20.1226	-17.2603	-18.0956	-18.3323	-18.8475	-20.0788	-17.5201	-19.366	-18.5981	-18.504	-19.4359	-18.1038	-18.4156	-21.5754	-18.7174	-17.8577	-18.1242	-18.3514	-18.4565	-17.9388	-18.6271	-17.6958	-17.7521	-18.0558	-17.9718	-18.2854	-18.6388	-17.5013	-18.4986	-18.0756	-17.4436	-18.366	-17.702
	0.988674	-1.68037	sp|P55786-2|PSA_HUMAN	Color2 [A=255, R=0, G=0, B=0]	1	4		-25.081	-25.6323	-22.366	-23.6696	-21.8205	-22.7375	-21.6073	-21.5575	-22.0208	-22.4646	-27.7289	-23.646	-25.4655	-22.8639	-21.2257	-27.7814	-28.0336	-22.531	-29.7255	-27.9183	-23.3322	-29.6005	-28.0454	-23.9145	-28.4317	-28.103	-23.0681	-27.3724	-18.3195	-22.9201	-21.7375	-21.8313	-22.6119	-23.7833	-21.8367	-22.2109	-23.027	-29.3484	-21.9666	-21.9087	-26.9117	-27.7265
	1.05591	1.66496	sp|Q9NPR2-2|SEM4B_HUMAN	Color2 [A=255, R=0, G=0, B=0]	1	4		-26.038	-24.4478	-30.4624	-29.2677	-22.842	-29.2436	-29.2347	-29.6063	-23.4594	-28.6586	-23.9525	-29.1909	-25.5269	-20.6534	-29.0546	-23.9525	-29.4019	-22.211	-22.7024	-24.9905	-29.8199	-27.5387	-28.4291	-28.6399	-28.0863	-28.0307	-25.4033	-25.7728	-25.5681	-25.2995	-21.7874	-25.5119	-24.9104	-21.8511	-25.0967	-23.8131	-24.9014	-22.6466	-21.1995	-26.3335	-25.9053	-26.5798
	0.210263	-0.462767	sp|Q8N8K9-3|K1958_HUMAN	Color2 [A=255, R=0, G=0, B=0]	1	4		-24.9869	-25.1586	-26.4585	-29.0164	-20.6673	-25.518	-26.164	-24.0556	-27.7799	-24.3516	-28.0368	-23.8267	-29.3183	-20.0763	-26.3749	-27.3053	-31.7539	-24.793	-23.7722	-28.419	-22.6823	-24.7517	-26.5469	-25.1859	-23.9711	-27.2827	-26.3613	-26.9344	-25.3801	-25.5939	-29.4493	-25.8852	-25.5398	-25.3064	-28.6781	-29.1136	-23.3111	-31.0716	-21.0339	-25.0594	-23.3333	-27.5884
	0.125598	0.306994	sp|Q13508-2|NAR3_HUMAN	Color2 [A=255, R=0, G=0, B=0]	1	4		-25.2906	-28.3865	-21.0838	-27.2033	-28.7154	-27.8388	-26.1866	-25.5122	-29.2861	-25.5512	-21.0779	-27.8639	-30.2544	-24.1759	-27.6273	-30.8634	-24.9115	-30.1533	-26.0419	-24.7847	-24.7711	-23.969	-32.9262	-23.5718	-21.1354	-22.9458	-25.2401	-23.3203	-26.3479	-27.5393	-26.5696	-24.0707	-25.8052	-31.129	-25.9307	-29.398	-27.8492	-26.064	-25.4653	-27.4585	-24.1818	-24.9837
	0.562759	-1.15099	sp|O95967|FBLN4_HUMAN	Color2 [A=255, R=0, G=0, B=0]	1	4		-28.5054	-20.3633	-25.6278	-27.3461	-22.9636	-26.6886	-24.1665	-24.5574	-25.8827	-22.9288	-23.5646	-24.0737	-24.4022	-25.8498	-21.7748	-23.7972	-28.2487	-25.4284	-22.6326	-26.3601	-28.0997	-23.8906	-17.6838	-24.2221	-24.2768	-31.7335	-26.1271	-27.1052	-31.5117	-30.6777	-25.064	-24.0228	-24.8578	-26.5621	-22.9736	-29.268	-23.8184	-27.3913	-26.8539	-31.0708	-29.9352	-28.9555
+	4.18449	-3.98371	sp|Q05315|LEG10_HUMAN	Color2 [A=255, R=0, G=0, B=0]	1	4		-22.027	-21.3162	-20.2863	-21.116	-20.8945	-20.5115	-20.834	-22.4297	-22.3505	-21.7888	-20.5553	-22.8997	-26.7693	-25.8915	-30.2665	-25.544	-26.3936	-24.1418	-30.0284	-26.404	-23.6059	-23.7063	-29.5384	-25.6212	-22.0025	-25.6248	-25.1038	-29.6567	-22.9905	-26.3552	-28.034	-23.5922	-23.4528	-24.4911	-21.1513	-26.1568	-21.9725	-23.0025	-22.2463	-25.2022	-26.7832	-31.0001
	0.283317	-0.119528	sp|P08603|CFAH_HUMAN	Color2 [A=255, R=0, G=0, B=0]	1	4		-19.1492	-19.488	-19.1408	-19.0208	-18.8272	-19.0132	-19.2625	-18.6685	-20.001	-19.0056	-18.488	-19.0519	-18.5754	-19.875	-19.7552	-18.9101	-19.1492	-18.7362	-18.5754	-19.5201	-18.1325	-18.2445	-19.4257	-19.2179	-19.2808	-18.5531	-20.2753	-19.8889	-18.6625	-19.7051	-19.5867	-18.903	-19.5201	-19.5981	-19.9563	-19.6212	-19.4461	-19.7051	-18.8139	-19.4055	-19.3086	-19.3086
	0.0382192	-0.110617	sp|Q02985-2|FHR3_HUMAN	Color2 [A=255, R=0, G=0, B=0]	1	4		-28.8936	-23.3199	-26.5312	-21.8046	-21.1879	-22.3095	-27.4592	-29.1046	-23.6308	-21.0804	-24.1875	-20.5493	-22.3747	-29.8921	-21.9598	-24.0973	-27.7088	-28.0764	-24.3136	-24.745	-21.7615	-22.2939	-24.3041	-22.7578	-23.5682	-26.3645	-20.3729	-30.4224	-28.0764	-21.828	-24.1451	-23.8227	-23.2865	-23.6381	-23.5171	-30.4842	-24.9866	-23.326	-25.7379	-25.3065	-30.3426	-25.1345
	0.251943	0.207868	sp|P36980-2|FHR2_HUMAN	Color2 [A=255, R=0, G=0, B=0]	1	4		-21.1458	-19.903	-23.4071	-23.116	-21.4669	-21.8313	-21.6119	-20.2644	-20.7274	-20.7527	-20.2607	-20.7552	-20.7026	-20.9403	-22.0708	-21.6447	-22.1425	-20.6566	-20.0394	-22.1626	-23.5682	-20.74	-22.2463	-22.1969	-21.7174	-20.2074	-20.903	-20.7174	-19.9316	-21.2826	-19.7681	-21.949	-20.0332	-21.3817	-20.6952	-20.9374	-22.232	-20.4482	-20.2937	-20.8367	-20.4015	-22.9316
	2.04472	-2.35372	sp|P49720|PSB3_HUMAN	Color2 [A=255, R=0, G=0, B=0]	1	4		-26.7913	-24.3823	-23.3286	-24.2556	-23.8004	-22.761	-23.116	-23.7104	-24.5835	-23.2947	-23.9464	-30.0948	-29.4011	-26.4773	-23.6789	-24.6881	-27.4164	-23.3094	-28.9233	-26.6611	-29.4618	-26.8445	-20.5657	-28.0068	-27.6376	-24.7683	-20.4684	-28.2905	-28.692	-24.098	-26.7663	-29.0005	-24.2267	-28.2268	-24.3325	-29.2686	-27.1685	-27.0183	-23.2841	-26.6858	-31.9058	-25.3025
	0.471871	-0.978215	sp|P55795|HNRH2_HUMAN	Color2 [A=255, R=0, G=0, B=0]	1	4		-23.8683	-24.83	-25.1882	-22.7888	-32.1641	-23.4039	-24.2334	-23.7588	-24.2885	-25.505	-22.8505	-25.4155	-21.2719	-22.7834	-28.2149	-24.9141	-29.0528	-25.2679	-23.7858	-28.4335	-32.6619	-25.6499	-25.9805	-26.8841	-27.8743	-25.3454	-27.1328	-24.2742	-22.9264	-30.6688	-30.5939	-23.0791	-23.685	-31.0714	-25.1415	-23.4335	-28.6244	-23.5629	-30.1344	-24.4638	-24.4207	-23.1931
	0.993035	-2.09294	tr|A0A075B6J7|A0A075B6J7_HUMAN	Color2 [A=255, R=0, G=0, B=0]	1	4		-26.5518	-18.7681	-20.2517	-23.0431	-21.4635	-24.3781	-23.4628	-27.1874	-26.468	-23.2378	-22.4585	-25.0127	-29.2119	-29.2675	-26.786	-28.9511	-25.8486	-19.2993	-24.8886	-27.7546	-27.0302	-27.3757	-27.0214	-23.223	-29.3407	-25.7144	-29.3125	-21.6257	-24.2372	-25.276	-29.6577	-25.5381	-29.8232	-19.2267	-26.2025	-33.0031	-19.834	-22.7345	-15.9048	-25.2844	-29.2881	-28.0718
	0.760282	-0.975079	sp|P08637|FCG3A_HUMAN	Color2 [A=255, R=0, G=0, B=0]	1	4		-21.8152	-20.6027	-20.6903	-22.0708	-21.9607	-21.2356	-22.4627	-20.1952	-21.589	-21.2249	-19.6096	-20.4216	-21.3621	-21.4965	-28.8754	-21.9965	-25.7435	-20.8448	-25.0444	-22.2974	-21.3162	-23.0645	-26.0695	-26.3586	-20.1593	-21.3543	-20.9519	-22.4379	-24.8399	-21.4379	-22.19	-20.2109	-21.5007	-22.2249	-25.1749	-21.8421	-20.5913	-21.4586	-20.9058	-22.1559	-20.5799	-20.0224
+	5.46268	-3.66108	sp|P08670|VIME_HUMAN	Color2 [A=255, R=0, G=0, B=0]	1	4		-18.4257	-17.9101	-18.7745	-17.9681	-19.29	-17.8475	-17.9792	-20.1292	-18.8272	-18.2625	-18.2047	-20.5913	-20.2716	-21.8861	-20.8778	-21.8152	-25.2651	-22.6782	-22.6857	-25.2081	-24.917	-25.4629	-23.0157	-26.2202	-21.5936	-23.5033	-22.3049	-19.6329	-21.1425	-22.4055	-22.8861	-23.1969	-21.3124	-20.09	-25.9809	-20.5575	-19.974	-20.3896	-18.116	-21.4922	-21.7629	-25.9525
	1.93238	2.78322	sp|P14136-2|GFAP_HUMAN	Color2 [A=255, R=0, G=0, B=0]	1	4		-26.9096	-29.0683	-25.6325	-26.3343	-27.8268	-27.6431	-29.7808	-28.8702	-25.755	-27.3503	-28.592	-21.518	-19.5531	-21.4055	-27.0092	-21.4574	-25.8412	-22.1626	-27.0614	-26.9518	-22.1603	-26.5647	-23.3814	-19.2748	-24.9247	-29.8201	-25.074	-27.6625	-30.0855	-23.4644	-30.1901	-22.2549	-21.7613	-26.0057	-23.7472	-19.4987	-28.1097	-23.6943	-26.256	-23.0197	-26.692	-20.8945
	1.30035	-2.08139	sp|P05787-2|K2C8_HUMAN	Color2 [A=255, R=0, G=0, B=0]	1	4		-22.2632	-20.0311	-20.845	-24.5918	-23.2605	-25.8198	-23.3287	-24.7075	-31.7471	-23.1089	-19.9523	-24.7716	-28.9361	-28.107	-27.8856	-26.2524	-25.8417	-22.9274	-25.1371	-24.0737	-29.0515	-26.1432	-30.6217	-28.1052	-29.6956	-27.802	-21.2944	-24.4428	-21.7602	-29.0115	-28.8647	-22.5855	-26.366	-26.5377	-24.2875	-28.0238	-27.4493	-20.5495	-28.1618	-27.195	-28.1942	-24.2334
	1.15118	-1.23138	sp|O43790|KRT86_HUMAN	Color2 [A=255, R=0, G=0, B=0]	1	4		-23.6666	-23.0394	-23.5258	-23.0147	-23.6666	-23.538	-23.1969	-24.005	-22.531	-22.0394	-30.1082	-24.5621	-22.8639	-23.2564	-23.2249	-25.543	-24.2449	-23.8595	-23.3428	-23.8595	-28.0779	-27.2661	-22.9316	-28.1744	-30.5525	-23.4795	-23.2593	-23.0772	-26.3483	-23.7135	-23.4363	-23.3034	-22.9905	-23.3943	-22.8639	-23.027	-22.9087	-23.3629	-23.6494	-23.3428	-23.6083	-26.1437
	0.138409	0.0909505	sp|P08697|A2AP_HUMAN	Color2 [A=255, R=0, G=0, B=0]	1	4		-19.7941	-20.4986	-20.2644	-19.1917	-21.2039	-19.4669	-19.5981	-20.1358	-19.6096	-19.8889	-20.7324	-20.0378	-19.5867	-20.3621	-19.4774	-20.6709	-20.2607	-20.6353	-20.3275	-22.4297	-18.9681	-20.2625	-19.488	-20.9287	-19.8475	-19.2716	-20.0566	-19.875	-19.7425	-19.4156	-19.7681	-18.8543	-18.9101	-18.7112	-18.998	-19.7051	-19.5201	-20.5845	-18.7174	-19.5201	-20.4115	-19.875
+	4.09953	-4.56483	sp|P09211|GSTP1_HUMAN	Color2 [A=255, R=0, G=0, B=0]	1	4		-18.8612	-18.4156	-18.1078	-17.8785	-18.9681	-17.5811	-17.8205	-22.4965	-18.834	-19.1917	-17.258	-19.6566	-21.3699	-21.8861	-26.9951	-28.4567	-25.6228	-20.8722	-30.5964	-25.7731	-27.8253	-22.6977	-24.1146	-27.36	-20.8557	-31.8408	-23.8884	-21.1062	-21.7784	-23.5539	-22.5136	-21.5093	-22.6685	-22.8639	-23.8661	-21.7224	-21.3975	-22.2249	-20.1046	-24.9866	-20.9785	-25.0304
	0.240098	-0.493838	sp|P09382|LEG1_HUMAN	Color2 [A=255, R=0, G=0, B=0]	1	4		-20.9345	-20.2863	-28.9437	-21.2285	-24.7638	-19.7425	-20.1576	-20.8125	-21.3817	-19.8475	-22.8205	-20.5332	-20.2937	-22.1029	-22.1763	-20.8152	-26.2626	-21.9725	-25.1872	-22.9905	-22.7057	-22.4461	-22.12	-22.9432	-26.5678	-23.6807	-25.7795	-19.781	-19.5093	-23.5374	-22.3817	-22.0836	-22.2039	-21.074	-27.4976	-26.5651	-20.6143	-19.7941	-18.5093	-20.178	-19.7941	-24.6003
+	5.1168	-4.53479	sp|P09429|HMGB1_HUMAN	Color2 [A=255, R=0, G=0, B=0]	1	4		-19.7681	-19.6566	-27.0888	-20.2808	-21.2607	-19.4055	-20.3447	-25.9511	-19.6928	-20.0916	-19.9172	-25.9792	-24.7923	-27.5243	-20.4441	-25.1431	-26.4715	-27.5669	-22.9854	-27.4584	-26.4822	-26.384	-27.7648	-29.7337	-23.6437	-24.3296	-23.262	-25.9368	-27.8266	-25.7613	-28.1361	-25.7343	-29.1873	-25.3596	-28.0562	-25.5902	-28.656	-22.8861	-24.9725	-24.7622	-30.2064	-28.0148
	0.14894	0.352234	sp|P09467|F16P1_HUMAN	Color2 [A=255, R=0, G=0, B=0]	1	4		-21.2808	-31.5839	-21.2545	-24.3366	-28.6024	-25.1117	-24.3738	-25.9304	-22.9512	-27.328	-26.4256	-26.1123	-25.2131	-29.0495	-27.269	-22.3362	-23.1681	-24.4777	-25.4988	-20.6802	-26.8141	-21.175	-25.1498	-22.4993	-28.5504	-25.8029	-25.5615	-24.0469	-22.3738	-26.2586	-25.5108	-28.6972	-27.6681	-22.64	-23.9225	-23.7763	-21.2716	-24.3551	-20.8584	-23.8929	-24.4982	-23.8139
	1.81003	2.3704	sp|P09603|CSF1_HUMAN	Color2 [A=255, R=0, G=0, B=0]	1	4		-18.6667	-21.1865	-28.5482	-29.755	-22.155	-26.059	-30.6108	-22.531	-23.6977	-28.4961	-21.1325	-22.1292	-22.7784	-21.8367	-24.5416	-22.027	-23.0519	-22.875	-22.268	-21.2644	-22.5845	-20.64	-30.7424	-20.3275	-21.4176	-21.9785	-23.4379	-23.3451	-21.949	-28.755	-21.539	-21.8475	-23.7115	-22.29	-22.1425	-23.3169	-22.8974	-23.5136	-21.0147	-23.7415	-21.7888	-21.6589
	0.971403	0.554532	sp|P09871|C1S_HUMAN	Color2 [A=255, R=0, G=0, B=0]	1	4		-20.2808	-18.7941	-20.9905	-21.2285	-23.0645	-21.0613	-21.0487	-20.1865	-19.5531	-20.9875	-18.1534	-18.7941	-19.6329	-19.2004	-20.589	-19.3086	-21.0086	-20.9345	-19.6685	-19.8475	-19.7174	-18.903	-20.8778	-19.7552	-18.6388	-19.1917	-20.735	-21.3582	-19.9172	-20.5936	-20.8502	-20.9345	-20.5845	-20.0378	-21.1325	-20.8861	-19.9172	-20.7075	-20.8502	-19.7174	-20.531	-19.9875
	0.166471	0.436513	sp|P09936|UCHL1_HUMAN	Color2 [A=255, R=0, G=0, B=0]	1	4		-26.657	-29.951	-26.584	-29.6337	-23.9	-22.3508	-24.2774	-24.2185	-20.6603	-28.6701	-20.6892	-20.2161	-22.4965	-21.1525	-27.8744	-26.4793	-24.5692	-24.4194	-24.9761	-26.9559	-27.8476	-25.0892	-25.6627	-26.8868	-31.578	-26.0327	-20.7914	-21.2315	-30.4319	-27.3812	-25.6747	-30.0506	-26.9876	-22.4081	-25.0963	-23.7266	-24.2199	-27.046	-24.5984	-22.4094	-22.4613	-28.3674
+	4.1492	-3.48035	sp|P09960|LKHA4_HUMAN	Color2 [A=255, R=0, G=0, B=0]	1	4		-22.2753	-20.3777	-19.9316	-20.3294	-23.4544	-20.2956	-20.3699	-22.9548	-21.9201	-22.7578	-20.4986	-26.8843	-28.1763	-26.4761	-26.7368	-23.1594	-22.3527	-21.3478	-24.9393	-25.3314	-25.8325	-26.682	-23.0478	-25.8582	-25.5855	-27.2257	-25.4914	-23.9455	-23.366	-21.4551	-27.1703	-22.2826	-22.9432	-25.1859	-28.4093	-23.2109	-21.9201	-26.7668	-22.2974	-28.6	-27.1057	-28.1975
	0.09896	0.26894	sp|P09972|ALDOC_HUMAN	Color2 [A=255, R=0, G=0, B=0]	1	4		-23.7909	-21.7046	-24.2137	-25.6801	-22.8313	-26.3991	-25.2316	-22.7784	-24.1722	-23.1029	-20.5376	-19.6685	-19.8205	-19.4055	-28.5634	-18.0324	-27.0091	-18.6928	-24.0097	-22.7681	-22.366	-20.8722	-28.2399	-21.7476	-21.1094	-24.9327	-29.8661	-25.3257	-23.3848	-23.6651	-26.6072	-24.7355	-23.5296	-23.2564	-29.9717	-23.4566	-24.9109	-29.5807	-24.1108	-23.3638	-22.7396	-21.3543
	0.124152	-0.0728178	sp|P0C0L4|CO4A_HUMAN	Color2 [A=255, R=0, G=0, B=0]	1	4		-18.6329	-17.9172	-18.3709	-18.1703	-18.6271	-18.7941	-18.6625	-18.1366	-18.9607	-18.2047	-17.5393	-17.7489	-17.2785	-18.1745	-18.4308	-19.1831	-18.6388	-19.3955	-19.2267	-20.2232	-18.366	-19.488	-18.531	-20.3935	-17.9942	-18.2004	-18.5924	-18.5475	-18.2004	-18.337	-18.8072	-17.7299	-18.1078	-18.3905	-18.258	-18.7174	-18.3323	-18.0756	-17.9065	-18.0676	-19.2993	-17.7649
	0.120583	0.102805	sp|P0C0L5|CO4B_HUMAN	Color2 [A=255, R=0, G=0, B=0]	1	4		-22.875	-21.8259	-22.0581	-20.6589	-22.7476	-22.4216	-22.09	-21.5223	-22.9432	-20.802	-20.8205	-21.9087	-20.7001	-21.3124	-22.1831	-23.3139	-21.589	-22.1425	-22.531	-23.7314	-22.5136	-23.2391	-22.4965	-24.6119	-20.7476	-20.6282	-21.1525	-22.0394	-20.5575	-21.3856	-22.6119	-21.6073	-21.4461	-20.7274	-21.5981	-22.2535	-21.9374	-21.4461	-22.116	-21.7681	-22.7174	-21.0394
	0.671347	-1.60458	sp|P0DJI9|SAA2_HUMAN	Color2 [A=255, R=0, G=0, B=0]	1	4		-20.853	-20.178	-21.4711	-20.8722	-31.0382	-21.1425	-23.2915	-27.4433	-21.3049	-20.3582	-19.8889	-23.4194	-28.2669	-19.7299	-28.3711	-26.8075	-21.8524	-20.8318	-29.6935	-22.1402	-20.6236	-21.6294	-22.8478	-21.116	-20.3162	-20.7941	-24.9751	-24.7528	-21.8805	-23.6297	-27.299	-22.0519	-23.6652	-29.1549	-23.5154	-30.0607	-22.3659	-29.6528	-21.4176	-27.8347	-26.8764	-31.736
	2.7643	-3.51201	sp|P0DJI8|SAA1_HUMAN	Color2 [A=255, R=0, G=0, B=0]	1	4		-17.5066	-17.9424	-17.5531	-16.1874	-19.781	-18.8205	-17.8239	-19.8205	-17.2947	-18.5093	-19.0997	-21.4257	-20.9935	-17.9905	-22.0645	-19.8205	-19.2535	-21.3162	-26.616	-22.2391	-18.7616	-26.3957	-25.5177	-18.8407	-18.1038	-17.9681	-20.0193	-20.4015	-18.8681	-23.946	-19.2993	-22.4544	-22.3505	-20.3876	-19.166	-20.9287	-22.3738	-20.4503	-18.0363	-30.5339	-25.4874	-28.3356
	0.338212	-0.809369	sp|P10451-5|OSTP_HUMAN	Color2 [A=255, R=0, G=0, B=0]	1	4		-24.7883	-19.9905	-28.8459	-22.478	-26.3404	-21.259	-27.6305	-22.0797	-19.933	-24.8565	-19.3466	-19.542	-20.518	-24.6537	-22.5374	-27.8748	-28.462	-27.8938	-21.2074	-26.704	-26.4915	-25.4951	-23.6866	-26.3163	-20.6661	-23.9373	-27.8118	-27.8787	-23.9215	-26.3842	-22.1825	-25.1763	-22.8707	-22.0413	-23.9348	-22.9647	-27.649	-26.7114	-27.1228	-25.1907	-26.8807	-27.5202
	3.20011	-2.00688	sp|P10599|THIO_HUMAN	Color2 [A=255, R=0, G=0, B=0]	1	4		-18.3514	-18.6566	-19.542	-18.8959	-18.3086	-17.6154	-18.24	-19.781	-18.7362	-20.3836	-18.8681	-19.2993	-21.9316	-19.5867	-21.9548	-19.0519	-22.2039	-18.6989	-21.7075	-20.2808	-20.6952	-21.3049	-23.5016	-25.7702	-21.0581	-17.9762	-21.8694	-22.9785	-20.6661	-21.562	-20.8179	-20.6376	-21.1969	-21.6259	-19.2356	-21.1865	-18.488	-21.6494	-18.4055	-20.8805	-19.1325	-21.7075
	1.16691	1.84544	sp|P10645|CMGA_HUMAN	Color2 [A=255, R=0, G=0, B=0]	1	4		-20.8889	-19.5531	-29.491	-29.6104	-23.1746	-22.804	-22.3738	-19.5531	-20.2698	-22.8421	-17.9244	-18.5867	-19.2535	-23.1425	-19.5754	-18.2223	-20.3218	-21.7836	-20.1797	-19.4774	-18.4721	-17.4487	-22.6685	-19.1831	-18.4105	-19.7299	-22.0965	-27.0914	-23.7701	-20.9258	-22.7888	-21.9965	-25.2826	-25.6582	-20.3738	-23.7174	-21.562	-22.1358	-25.0797	-20.1986	-22.7075	-18.504
	2.33449	1.17192	sp|P10909-3|CLUS_HUMAN	Color2 [A=255, R=0, G=0, B=0]	1	4		-16.8698	-16.2311	-20.2427	-18.4105	-21.6734	-17.0037	-17.2947	-16.4721	-16.7957	-17.567	-17.1408	-17.3905	-16.5531	-17.9942	-16.9226	-16.1767	-15.6314	-17.1078	-15.6169	-17.3133	-16.6212	-13.8399	-16.6373	-15.0836	-17.3394	-16.9048	-17.3394	-17.1325	-16.0056	-16.9208	-17.0617	-16.8819	-16.5393	-17.2201	-17.1017	-16.76	-16.7892	-16.957	-16.5393	-16.512	-17.2739	-14.9867
	1.85105	-2.28906	sp|P11021|GRP78_HUMAN	Color2 [A=255, R=0, G=0, B=0]	1	4		-22.1226	-28.5046	-25.3922	-26.402	-25.7036	-20.6065	-21.6075	-23.3144	-23.8227	-23.5754	-21.8367	-25.2022	-25.5549	-28.545	-30.9657	-23.8083	-28.8042	-22.5547	-27.4499	-26.6444	-26.8012	-26.8332	-26.1291	-25.2241	-25.3366	-30.8503	-26.3763	-27.7188	-21.3242	-28.7979	-28.2627	-27.4045	-25.082	-26.7424	-22.1851	-25.0161	-27.5096	-28.708	-31.8652	-26.0167	-28.4142	-24.589
	0.335244	-0.658689	sp|P11137-3|MTAP2_HUMAN	Color2 [A=255, R=0, G=0, B=0]	1	4		-25.5954	-26.0579	-20.8385	-24.4387	-25.7252	-24.8262	-22.4911	-25.9396	-28.1514	-20.4255	-22.3205	-21.0676	-22.9316	-22.0519	-23.1189	-21.1694	-21.9325	-22.6685	-25.4985	-23.0685	-30.1535	-24.0634	-24.8874	-26.0179	-25.104	-25.5845	-25.8216	-26.7706	-26.4336	-21.701	-25.3709	-23.7109	-24.5115	-23.7439	-29.555	-25.5096	-28.552	-26.7234	-24.3037	-25.8	-27.5498	-24.7343
+	6.31497	-5.23373	sp|P11413-2|G6PD_HUMAN	Color2 [A=255, R=0, G=0, B=0]	1	4		-21.7375	-22.0208	-20.2625	-20.6376	-21.2753	-20.6212	-20.4753	-21.7429	-21.7732	-21.1492	-21.6306	-24.1235	-23.8955	-27.8983	-24.5125	-30.0903	-28.995	-28.9267	-23.6762	-30.6812	-22.5552	-28.8669	-21.2817	-24.5026	-25.3731	-27.4489	-29.2019	-24.5324	-25.5924	-27.2141	-29.3822	-27.4228	-24.5085	-24.0025	-31.0288	-30.5575	-29.1269	-27.4394	-24.1134	-24.3275	-24.3336	-24.8593
	0.0394712	0.12429	sp|P12111-2|CO6A3_HUMAN	Color2 [A=255, R=0, G=0, B=0]	1	4		-23.9786	-29.3124	-25.1388	-23.3419	-24.5652	-31.7418	-26.7452	-29.0585	-22.1124	-27.6352	-24.2506	-22.5856	-21.4209	-27.031	-18.4112	-28.8936	-21.9187	-23.8621	-30.2959	-28.0736	-26.8235	-26.1859	-27.095	-27.7572	-28.4968	-27.3909	-30.4085	-27.2732	-25.8566	-29.7464	-28.204	-28.6364	-22.9187	-22.5318	-24.2149	-27.5365	-26.4644	-22.2909	-30.072	-25.8975	-26.4007	-26.6188
	0.810038	1.17941	sp|P12277|KCRB_HUMAN	Color2 [A=255, R=0, G=0, B=0]	1	4		-23.3831	-23.6236	-27.6167	-25.5653	-26.4581	-25.7111	-26.2303	-23.2554	-28.12	-25.5815	-27.3688	-20.4277	-21.9374	-23.09	-21.7744	-25.614	-23.5245	-21.8861	-26.0236	-26.3532	-25.3109	-23.9666	-23.243	-22.8012	-28.7966	-23.7322	-21.4581	-20.9954	-26.6678	-26.9382	-21.2611	-24.2444	-23.0796	-23.6951	-22.8145	-25.4096	-23.8443	-25.775	-28.9752	-23.6334	-23.7961	-29.7566
	0.410752	-0.968909	sp|P12429|ANXA3_HUMAN	Color2 [A=255, R=0, G=0, B=0]	1	4		-18.4986	-23.6843	-26.7687	-24.6019	-25.3914	-23.296	-26.9937	-26.2864	-25.9109	-25.0394	-22.5736	-25.8787	-30.3824	-22.0869	-29.6526	-21.1165	-24.7085	-20.3027	-26.4783	-28.5633	-23.2193	-24.2149	-24.599	-23.4466	-26.7851	-21.825	-22.4568	-26.8602	-27.1217	-22.245	-28.7485	-22.2861	-29.4067	-24.5047	-20.9981	-25.3595	-28.29	-30.312	-28.3203	-27.1328	-31.265	-30.9712
+	4.73081	-4.1849	sp|P12814-3|ACTN1_HUMAN	Color2 [A=255, R=0, G=0, B=0]	1	4		-21.2974	-21.0804	-19.1325	-19.4565	-19.9316	-21.3817	-20.6143	-23.4373	-20.1643	-22.2109	-21.5709	-26.599	-25.7845	-27.3667	-26.1273	-24.0362	-23.3413	-27.2524	-26.5837	-28.9934	-22.4692	-19.8886	-26.8541	-24.1176	-24.3776	-22.2288	-23.1202	-27.3394	-25.7778	-28.4425	-24.5754	-21.793	-20.7737	-27.8842	-31.346	-25.3126	-23.8839	-27.9543	-24.9209	-24.1472	-22.7334	-27.6605
+	4.52182	-4.01177	sp|O43707|ACTN4_HUMAN	Color2 [A=255, R=0, G=0, B=0]	1	4		-21.949	-22.2109	-20.2937	-20.7706	-20.8394	-22.3896	-20.7629	-25.6547	-20.903	-22.6119	-21.518	-25.6972	-27.5241	-26.5948	-24.2133	-25.4828	-26.6135	-26.4639	-25.4726	-25.7663	-28.3654	-23.013	-27.7245	-23.9242	-27.0001	-33.6077	-29.9805	-25.2137	-28.0008	-22.8606	-26.6916	-24.8633	-23.4819	-28.2839	-29.8597	-26.7424	-21.7644	-21.2659	-24.1478	-28.3426	-24.2838	-25.6822
	1.99617	1.88043	sp|P13473-2|LAMP2_HUMAN	Color2 [A=255, R=0, G=0, B=0]	1	4		-23.8421	-23.0645	-32.2199	-23.6666	-25.4147	-24.446	-24.0221	-23.4216	-23.1559	-33.1172	-22.9666	-23.4445	-23.09	-24.2109	-24.2564	-23.5258	-24.0977	-22.9087	-23.5363	-22.8639	-22.5223	-22.366	-23.9881	-23.1029	-22.9087	-23.1559	-23.4087	-26.0929	-24.2449	-24.8014	-25.1212	-25.2306	-24.8141	-25.2249	-23.6194	-24.1095	-23.0772	-24.7355	-23.9432	-24.1239	-24.1239	-23.4265
	0.307266	0.688546	sp|P13489|RINI_HUMAN	Color2 [A=255, R=0, G=0, B=0]	1	4		-31.3827	-29.0583	-26.2276	-22.7958	-23.7123	-23.0645	-23.4445	-21.933	-29.4581	-25.0498	-24.1081	-24.3769	-26.6262	-24.6861	-22.4739	-26.0665	-23.9117	-19.5174	-22.6652	-23.1815	-29.6241	-23.9258	-24.3934	-23.9883	-24.92	-30.974	-22.6857	-29.6342	-23.4005	-24.6597	-26.481	-23.18	-26.8104	-23.3822	-24.7781	-21.0989	-30.3488	-22.7168	-24.4611	-25.0427	-25.552	-24.1823
	1.59195	2.12735	sp|P13521|SCG2_HUMAN	Color2 [A=255, R=0, G=0, B=0]	1	4		-22.5936	-24.6343	-29.3387	-23.1725	-25.3151	-28.709	-25.476	-22.9785	-23.8794	-23.6397	-18.5531	-19.4986	-21.4965	-21.6734	-21.5531	-20.2091	-22.1694	-23.827	-23.1694	-20.4816	-20.3582	-18.3514	-24.9201	-19.7425	-20.1626	-21.7784	-26.7205	-27.8322	-27.3497	-25.5188	-22.2598	-24.2221	-26.9443	-26.9572	-22.9201	-25.6039	-22.8974	-24.875	-20.2533	-22.9087	-24.4914	-20.7051
	0.486851	-0.879084	sp|P13591|NCAM1_HUMAN	Color2 [A=255, R=0, G=0, B=0]	1	4		-21.6665	-27.2832	-24.4146	-21.349	-24.1566	-23.5352	-26.8475	-24.8399	-24.6801	-23.4217	-25.2193	-25.5328	-25.3991	-27.5846	-28.1103	-21.3237	-33.5417	-26.3803	-24.1081	-24.7075	-22.366	-21.0997	-28.3957	-21.9258	-22.2179	-26.3824	-27.7415	-26.3988	-22.6725	-26.3302	-26.8552	-28.726	-21.5166	-24.4491	-24.001	-22.9277	-23.2428	-25.377	-26.9671	-23.1894	-26.6042	-22.6306
	0.117134	-0.252589	sp|P13591-1|NCAM1_HUMAN	Color2 [A=255, R=0, G=0, B=0]	1	4		-25.7486	-27.0594	-18.6033	-29.3462	-22.5465	-24.2765	-26.7278	-25.7115	-24.4544	-26.1949	-24.2449	-24.8884	-26.2535	-24.5646	-26.853	-23.7254	-19.6746	-26.8759	-26.3613	-24.3707	-31.927	-22.9905	-27.5783	-24.347	-25.0147	-26.2535	-20.5283	-23.4297	-24.9622	-25.3498	-26.9028	-24.6918	-25.5865	-25.0953	-24.6381	-26.9775	-24.4445	-27.9447	-28.6518	-25.4711	-26.7396	-23.9502
	0.137879	-0.243291	sp|P13611-2|CSPG2_HUMAN	Color2 [A=255, R=0, G=0, B=0]	1	4		-24.9247	-22.4135	-28.5229	-26.5188	-25.9468	-24.0025	-24.6762	-23.7435	-26.3245	-26.3991	-22.8861	-25.505	-25.6119	-23.5899	-20.1383	-25.9064	-25.207	-23.116	-25.0359	-26.3864	-25.5033	-23.7763	-24.0222	-25.505	-25.4711	-25.1399	-25.279	-26.209	-24.2428	-27.5263	-28.2744	-25.2842	-25.2659	-28.589	-28.696	-24.9179	-27.0235	-26.1118	-28.2142	-26.4865	-27.3443	-25.3927
	0.254371	-0.522869	sp|P13746-2|1A11_HUMAN	Color2 [A=255, R=0, G=0, B=0]	1	4		-25.5664	-27.2076	-23.956	-23.1174	-28.051	-20.3714	-23.0703	-28.0635	-25.5967	-24.3723	-24.3642	-23.1067	-23.0137	-30.2119	-23.8404	-29.3947	-21.2732	-26.0235	-25.2431	-26.4456	-22.7575	-24.7536	-26.727	-27.2297	-26.7138	-30.3642	-21.9326	-24.3336	-23.984	-28.1789	-28.9341	-23.8291	-23.8709	-23.1969	-26.931	-27.2349	-26.2523	-27.9336	-22.1088	-21.3052	-27.816	-24.7355
	0.0965532	0.286504	sp|P05534|1A24_HUMAN	Color2 [A=255, R=0, G=0, B=0]	1	4		-23.5158	-29.5154	-24.4883	-27.8591	-20.2463	-24.4941	-25.5449	-26.6006	-30.7214	-29.2048	-18.6913	-25.056	-24.9994	-28.3724	-26.7893	-24.8028	-28.6043	-24.8388	-26.9381	-26.6928	-25.2373	-24.149	-33.0587	-23.9843	-28.8194	-25.7973	-24.4405	-24.9714	-29.8285	-22.3907	-25.0544	-32.9537	-22.5821	-23.5629	-31.3779	-26.5171	-21.2079	-24.8514	-28.7296	-28.4304	-24.027	-21.7681
	0.485848	1.00037	sp|P18462|1A25_HUMAN	Color2 [A=255, R=0, G=0, B=0]	1	4		-27.4366	-25.6013	-22.5388	-26.2575	-22.231	-26.5538	-24.0519	-23.1432	-28.5769	-26.3087	-24.736	-28.0859	-24.3978	-24.4313	-25.4743	-24.3011	-25.3348	-19.8009	-27.3246	-25.5567	-25.8139	-21.3157	-22.161	-21.6044	-30.0815	-20.2689	-26.9566	-18.833	-21.7743	-28.1964	-27.4116	-19.9215	-23.4461	-22.7577	-17.6926	-25.2386	-26.3859	-25.7986	-22.7734	-26.1999	-28.745	-22.4297
	0.208523	0.484321	sp|P01892|1A02_HUMAN	Color2 [A=255, R=0, G=0, B=0]	1	4		-29.1239	-24.2105	-22.6613	-22.8125	-21.5765	-26.972	-30.5947	-23.9004	-30.5336	-24.0521	-25.5976	-22.7309	-23.3347	-22.0754	-24.5978	-21.9548	-25.0907	-26.9106	-27.2942	-26.7675	-28.0323	-22.5181	-31.3711	-21.9923	-26.0955	-25.3786	-27.7435	-26.4769	-24.0968	-25.0622	-27.5344	-27.9868	-23.9742	-25.454	-23.7435	-26.6615	-26.3835	-24.1548	-23.2593	-18.1338	-22.1273	-27.2108
	2.10642	-2.07724	sp|P13796|PLSL_HUMAN	Color2 [A=255, R=0, G=0, B=0]	1	4		-17.9388	-17.928	-16.903	-17.7649	-17.6154	-17.5981	-17.2716	-18.2535	-18.3323	-18.5093	-18.017	-18.8819	-18.9681	-19.4461	-19.2993	-18.5924	-19.8889	-18.7489	-21.3086	-27.39	-19.2004	-23.9244	-26.4909	-25.7361	-20.0456	-19.9607	-19.0756	-18.4986	-18.2625	-19.8475	-19.7552	-18.6447	-18.337	-18.875	-19.488	-18.8139	-18.3133	-18.9388	-18.366	-19.0756	-18.6039	-19.977
	0.100839	0.292173	sp|P14314-2|GLU2B_HUMAN	Color2 [A=255, R=0, G=0, B=0]	1	4		-25.9339	-28.4549	-25.0986	-25.6825	-28.5307	-23.5838	-28.1516	-21.9648	-27.7035	-24.4628	-25.1586	-19.3552	-25.1801	-28.2645	-21.9836	-23.6252	-24.5059	-29.0757	-28.4068	-27.9349	-26.996	-28.3226	-29.3221	-24.4547	-24.0221	-29.7386	-29.4054	-27.0641	-24.1127	-26.3816	-22.5994	-28.2782	-24.322	-29.1971	-32.3171	-20.1886	-17.9953	-23.4064	-23.0573	-27.1786	-26.2178	-28.5822
	0.388986	-0.602235	sp|P14550|AK1A1_HUMAN	Color2 [A=255, R=0, G=0, B=0]	1	4		-25.005	-27.3138	-27.2814	-26.7039	-23.4515	-24.2064	-24.517	-27.066	-24.7609	-23.081	-29.1662	-26.6337	-25.5863	-26.746	-29.084	-22.7256	-25.2061	-25.1873	-25.0853	-26.2944	-27.5387	-26.9837	-26.1224	-27.9924	-24.5284	-29.4179	-24.1345	-24.6343	-23.9785	-24.4172	-26.8758	-24.1175	-25.2255	-26.5899	-24.4898	-28.2111	-23.5486	-28.6784	-22.5575	-32.1862	-24.2735	-24.4133
	1.60129	-2.19362	sp|P14618-2|KPYM_HUMAN	Color2 [A=255, R=0, G=0, B=0]	1	4		-23.0772	-21.9905	-24.2651	-23.5398	-25.3738	-20.875	-22.0025	-24.8794	-21.7836	-20.7888	-21.1831	-21.1934	-24.005	-21.5267	-25.1738	-21.0487	-22.5916	-21.903	-23.0398	-23.0519	-23.5863	-21.1728	-30.2762	-24.0977	-23.2826	-29.0086	-26.2946	-25.0295	-23.0806	-32.2771	-27.6642	-25.1969	-28.4733	-26.3382	-26.198	-28.3738	-23.6396	-27.6613	-23.4931	-25.3529	-26.9972	-23.531
	2.76763	-2.71334	sp|P14618|KPYM_HUMAN	Color2 [A=255, R=0, G=0, B=0]	1	4		-21.4461	-21.3389	-22.4337	-23.4396	-27.3342	-20.8502	-20.8945	-27.0904	-20.6236	-20.44	-22.4795	-24.1969	-24.1292	-23.4478	-25.5328	-23.6918	-20.8278	-23.1694	-28.6439	-25.6879	-25.8974	-24.3489	-33.3584	-23.9491	-25.657	-26.242	-23.5142	-23.9201	-24.2768	-26.0601	-26.1003	-26.4119	-23.2578	-27.378	-26.3489	-28.7494	-25.1055	-24.7081	-24.6996	-26.7194	-26.5585	-24.9484
	0.961402	-1.75605	sp|P14625|ENPL_HUMAN	Color2 [A=255, R=0, G=0, B=0]	1	4		-22.9905	-29.189	-21.4953	-18.8835	-27.0632	-25.1983	-24.6834	-22.1942	-23.1831	-27.9656	-25.3064	-29.9496	-24.8583	-25.129	-27.8938	-31.2449	-21.6138	-28.431	-30.8493	-26.5556	-26.0446	-27.4438	-18.4792	-30.5046	-27.772	-23.4581	-22.6381	-24.1243	-26.6846	-29.853	-25.3565	-22.9433	-27.6744	-26.7031	-24.0386	-28.7558	-23.9055	-24.3471	-22.8158	-29.894	-22.1383	-24.9068
	2.76167	-3.75937	sp|P15153|RAC2_HUMAN	Color2 [A=255, R=0, G=0, B=0]	1	4		-20.8099	-21.232	-24.1325	-20.6903	-28.2691	-18.7051	-20.1391	-25.078	-20.2196	-20.5288	-27.3364	-29.9249	-23.4994	-28.094	-25.6381	-24.2664	-23.5708	-26.0462	-29.5765	-30.7789	-27.1281	-27.5739	-27.1607	-25.1199	-25.6388	-27.2026	-24.9235	-21.8508	-25.6793	-29.0042	-26.9355	-30.0105	-25.4589	-21.2396	-23.3877	-28.6593	-25.5066	-30.9882	-22.3345	-22.304	-26.4892	-24.5542
	0.200949	-0.416829	sp|P15169|CBPN_HUMAN	Color2 [A=255, R=0, G=0, B=0]	1	4		-22.6685	-23.5682	-26.7882	-27.0172	-28.6036	-22.1831	-24.3214	-23.1694	-22.9666	-20.5845	-26.4186	-24.488	-23.1831	-24.7722	-24.116	-20.331	-25.3864	-23.9785	-24.3644	-28.4502	-19.531	-27.7253	-33.4396	-25.0876	-24.9101	-24.4379	-24.6231	-23.8499	-24.4644	-23.7214	-24.1804	-22.5136	-24.1134	-23.9064	-23.5154	-23.9857	-23.3221	-24.1532	-22.4783	-23.7951	-24.657	-28.2854
	0.366363	0.685092	sp|P15291-2|B4GT1_HUMAN	Color2 [A=255, R=0, G=0, B=0]	1	4		-22.7681	-21.7425	-24.6409	-25.9845	-27.8085	-24.3295	-22.7476	-22.5575	-23.8772	-29.4851	-22.2753	-23.579	-25.1265	-28.2178	-28.2244	-22.3428	-22.0241	-22.6027	-27.0558	-32.0932	-23.6791	-29.3967	-19.885	-23.8248	-22.9785	-24.0196	-22.6212	-22.7274	-23.3582	-22.8974	-22.9548	-23.1559	-22.3199	-22.8205	-23.3049	-24.027	-21.9845	-23.6705	-22.7681	-22.8421	-22.7993	-23.2782
	0.148319	-0.356293	sp|P15586-2|GNS_HUMAN	Color2 [A=255, R=0, G=0, B=0]	1	4		-26.5049	-30.9104	-22.6992	-28.0296	-24.1969	-25.7879	-28.3593	-24.9858	-25.3184	-24.0679	-26.8472	-27.6837	-26.625	-29.8921	-28.9319	-27.7757	-27.1146	-31.4688	-26.9723	-29.8144	-25.3347	-27.2072	-31.6217	-24.2768	-26.4393	-25.1761	-24.5157	-21.2813	-25.9542	-29.8294	-26.5014	-21.8617	-27.9002	-26.9732	-25.4662	-23.831	-25.4728	-22.0096	-26.0705	-28.6163	-24.5411	-27.5537
	0.716023	-1.37081	sp|P15814|IGLL1_HUMAN	Color2 [A=255, R=0, G=0, B=0]	1	4		-26.2646	-25.7002	-23.6604	-26.3979	-26.3332	-21.0425	-27.0738	-22.3975	-25.38	-21.116	-25.5462	-28.279	-26.9301	-25.3194	-24.1926	-24.5391	-27.4576	-21.8462	-25.1162	-26.9214	-20.9522	-24.854	-32.8259	-20.1094	-24.2826	-30.7392	-27.081	-28.1817	-27.4284	-25.8748	-27.2854	-28.6953	-25.8046	-24.7058	-31.6107	-19.1494	-23.3224	-26.6655	-25.5416	-24.2765	-31.3856	-23.6877
	0.622944	0.506484	sp|P80748|LV302_HUMAN	Color2 [A=255, R=0, G=0, B=0]	1	4		-24.9023	-20.7836	-18.998	-20.1358	-20.178	-19.7051	-21.1062	-20.2607	-22.0332	-20.0566	-20.4176	-20.5959	-19.5531	-21.6073	-20.6709	-19.116	-22.9905	-19.3856	-19.29	-20.3679	-19.0363	-21.3086	-20.6119	-22.4711	-20.4236	-20.4753	-21.3817	-19.903	-20.5158	-20.4565	-19.8475	-21.2535	-19.2993	-19.0519	-19.6928	-20.4379	-19.2267	-19.875	-17.9316	-21.268	-19.834	-21.2499
	1.16858	1.95837	sp|P16035|TIMP2_HUMAN	Color2 [A=255, R=0, G=0, B=0]	1	4		-22.8974	-26.88	-30.6832	-28.9462	-25.6315	-23.1677	-28.6178	-24.8898	-23.5899	-29.1692	-21.3505	-23.4151	-26.352	-23.6302	-22.2558	-22.9201	-22.0836	-23.5522	-23.6046	-20.2267	-21.3124	-19.4055	-23.4694	-19.7299	-32.4696	-22.7375	-23.2885	-26.4188	-22.7578	-23.9595	-24.5216	-27.7897	-30.2257	-27.0114	-24.819	-26.4614	-26.0131	-29.4038	-23.9026	-23.228	-23.3535	-26.6003
	2.11928	1.13866	sp|P16070-10|CD44_HUMAN	Color2 [A=255, R=0, G=0, B=0]	1	4		-24.2081	-23.8141	-24.4293	-23.296	-26.6944	-22.4544	-22.8639	-22.0965	-23.4007	-24.8794	-21.6589	-23.8551	-23.1425	-23.0147	-23.2249	-23.7993	-22.8099	-22.505	-23.0025	-23.3959	-22.4965	-23.4661	-26.2759	-23.116	-22.5754	-22.0772	-23.1292	-22.8639	-22.3738	-23.8356	-23.116	-21.589	-22.3505	-23.4644	-21.9432	-23.0645	-20.5845	-22.4297	-21.232	-20.9287	-21.5398	-21.2937
	0.00213149	0.00656251	sp|P16152|CBR1_HUMAN	Color2 [A=255, R=0, G=0, B=0]	1	4		-22.5575	-26.7959	-20.4507	-22.3539	-23.8322	-22.0883	-30.7758	-27.962	-27.8569	-27.3086	-26.8063	-23.09	-25.005	-23.0772	-20.3479	-29.6295	-32.1403	-22.9316	-26.5756	-24.6874	-28.4923	-22.6779	-23.9298	-24.1049	-22.6849	-27.5621	-20.7508	-23.9714	-22.0009	-27.8057	-25.0963	-31.759	-26.5258	-24.2131	-27.9012	-23.6872	-26.189	-22.4719	-21.2863	-26.9783	-27.5481	-24.1694
	0.386933	-0.879639	sp|P16401|H15_HUMAN	Color2 [A=255, R=0, G=0, B=0]	1	4		-22.64	-19.488	-23.7476	-23.8421	-25.3553	-22.7993	-21.4135	-25.9153	-20.0503	-19.6212	-21.1062	-27.5002	-20.6734	-21.7476	-20.2571	-24.2605	-21.7075	-19.6135	-27.6185	-24.2523	-22.6722	-25.7537	-21.6919	-22.1205	-25.505	-25.6924	-26.3044	-21.6447	-21.19	-21.6027	-32.3819	-26.9414	-21.2391	-21.2179	-23.3538	-24.2136	-23.8177	-20.1986	-20.834	-28.0538	-21.19	-29.4962
	0.464095	0.960875	sp|P16403|H12_HUMAN	Color2 [A=255, R=0, G=0, B=0]	1	4		-29.1688	-24.7913	-26.0193	-30.7776	-26.9338	-24.0245	-23.4039	-22.451	-28.6306	-23.5119	-26.5109	-26.7529	-27.7415	-25.2167	-23.8664	-25.9959	-20.745	-23.6034	-20.5321	-30.7992	-30.472	-23.0573	-27.6612	-25.5619	-23.0716	-24.0224	-25.7361	-20.7162	-24.344	-22.37	-21.4474	-23.0954	-20.918	-24.0596	-29.2435	-28.7152	-24.5905	-23.5154	-28.7795	-24.6411	-23.5363	-28.5735
	0.0561188	0.150759	sp|P16870-2|CBPE_HUMAN	Color2 [A=255, R=0, G=0, B=0]	1	4		-23.3321	-23.5991	-24.6033	-28.5184	-25.9019	-20.4742	-23.6007	-26.2576	-22.8099	-22.046	-22.2391	-21.29	-24.4711	-27.3838	-23.4846	-23.3382	-22.6685	-26.4045	-22.8639	-20.6282	-19.7299	-18.6989	-22.027	-19.1078	-20.1831	-20.673	-28.0588	-26.2499	-24.7331	-22.9771	-25.131	-29.9811	-23.8132	-24.6353	-25.0574	-24.5971	-27.0641	-26.0346	-23.0695	-22.5495	-30.012	-27.2906
	0.0676555	-0.225927	sp|P16949-2|STMN1_HUMAN	Color2 [A=255, R=0, G=0, B=0]	1	4		-26.6336	-21.2355	-22.4216	-26.1251	-27.8729	-21.0519	-24.7192	-31.2898	-26.6935	-22.4297	-30.71	-21.64	-21.9725	-21.3975	-26.3039	-21.5442	-29.0692	-21.531	-20.2938	-30.7295	-24.8495	-24.127	-25.4477	-28.5515	-24.7185	-26.1459	-26.1258	-27.2041	-32.4214	-29.5878	-34.5884	-24.1837	-26.0852	-23.5379	-26.1411	-23.0929	-28.4189	-21.0832	-21.5936	-23.1761	-24.655	-23.7634
	0.775879	1.38642	sp|P17174|AATC_HUMAN	Color2 [A=255, R=0, G=0, B=0]	1	4		-23.5591	-26.3991	-25.889	-24.3972	-27.9542	-26.1181	-24.6917	-24.8968	-25.4314	-22.8198	-21.9785	-20.4606	-21.3738	-20.2249	-26.0991	-19.6685	-24.8184	-21.0836	-23.5468	-21.6782	-22.6589	-20.0071	-28.5905	-19.989	-21.5486	-25.2525	-25.7375	-27.1101	-23.6021	-24.5377	-26.3111	-25.5793	-23.2063	-27.9676	-25.9525	-24.8682	-23.6843	-24.4111	-24.1139	-17.9424	-28.1606	-23.7719
	2.34164	-3.16153	sp|P17213|BPI_HUMAN	Color2 [A=255, R=0, G=0, B=0]	1	4		-24.2278	-26.6858	-27.4574	-24.4544	-18.9681	-20.7199	-22.9548	-26.252	-20.5754	-25.0544	-27.257	-27.6147	-35.4566	-25.4368	-23.5482	-26.2632	-23.379	-24.2712	-21.5331	-30.9446	-23.9784	-24.3337	-27.1844	-28.1243	-25.648	-31.8826	-23.6391	-23.9583	-24.6024	-27.7217	-32.2115	-29.4951	-23.8614	-26.2835	-26.0529	-29.155	-29.3215	-30.0449	-25.0147	-25.9251	-26.2994	-28.5017
+	3.67662	2.2898	sp|P17900|SAP3_HUMAN	Color2 [A=255, R=0, G=0, B=0]	1	4		-19.903	-20.2771	-30.7633	-21.7125	-21.1534	-22.0472	-23.3034	-21.3935	-20.5398	-21.0836	-19.1408	-19.5754	-20.0981	-22.1358	-20.903	-19.9172	-20.4277	-20.64	-20.2571	-19.5754	-19.1242	-19.0519	-20.3935	-19.4461	-19.6329	-18.9101	-19.5754	-20.2109	-19.531	-19.834	-20.4753	-19.3086	-20.2409	-19.6447	-19.4774	-20.5376	-18.6506	-19.8612	-19.1408	-20.337	-21.4015	-19.6566
	3.27531	2.18909	sp|P18065|IBP2_HUMAN	Color2 [A=255, R=0, G=0, B=0]	1	4		-21.3351	-21.4461	-28.0185	-27.3036	-24.4036	-24.152	-21.0952	-21.4461	-21.2863	-27.867	-20.0613	-20.3777	-21.562	-21.6212	-22.4297	-19.5754	-23.6212	-20.2074	-20.8072	-20.8805	-20.6212	-19.2356	-22.0086	-20.5007	-21.4297	-21.7578	-22.0456	-22.8099	-21.7125	-22.0836	-22.853	-21.8974	-22.6212	-23.1831	-21.5754	-21.9607	-21.7224	-21.1425	-21.5664	-21.5754	-22.0208	-21.5799
+	3.33814	-3.57722	sp|P18206-2|VINC_HUMAN	Color2 [A=255, R=0, G=0, B=0]	1	4		-23.2782	-24.3959	-20.949	-22.8974	-21.7075	-20.6143	-20.9432	-25.7598	-23.9714	-22.5486	-23.5863	-22.6415	-23.751	-28.0466	-24.5899	-27.7143	-23.901	-20.6979	-23.6601	-23.3188	-21.8186	-24.7416	-24.6558	-28.1923	-24.7175	-28.8611	-31.7721	-25.0147	-25.5517	-25.5039	-28.5023	-29.3056	-25.0245	-27.7125	-32.3673	-27.3472	-27.1202	-30.9519	-24.488	-27.3856	-30.9631	-24.1178
	2.58997	-3.2396	sp|P18669|PGAM1_HUMAN	Color2 [A=255, R=0, G=0, B=0]	1	4		-17.9497	-18.258	-17.6958	-17.6928	-17.7552	-17.0876	-18.0285	-18.4005	-18.3133	-18.9461	-18.3466	-18.9388	-18.4565	-18.6329	-22.4627	-18.1242	-21.6928	-18.2808	-22.1292	-32.7388	-24.2352	-20.9403	-27.1023	-26.7114	-20.7375	-26.1034	-20.1508	-19.4257	-18.8612	-23.1591	-23.2856	-19.903	-18.8272	-19.834	-22.9087	-20.1441	-19.1745	-19.2716	-17.6358	-20.0239	-20.0316	-20.2771
	0.595883	1.01891	sp|P19021-3|AMD_HUMAN	Color2 [A=255, R=0, G=0, B=0]	1	4		-24.8706	-22.7784	-24.9632	-25.0609	-26.1215	-24.6654	-25.5785	-24.4216	-23.6437	-32.0326	-21.4503	-21.7026	-21.5936	-26.0295	-23.9502	-21.6166	-25.6046	-25.6289	-25.6046	-21.903	-23.1831	-20.3351	-25.2768	-20.6096	-21.5845	-24.6494	-28.4539	-24.984	-24.9785	-26.2768	-30.8247	-23.8097	-27.6581	-25.0887	-29.5526	-25.753	-25.3004	-22.3066	-24.653	-24.8099	-23.4631	-21.9548
	0.396714	0.785975	sp|P19022|CADH2_HUMAN	Color2 [A=255, R=0, G=0, B=0]	1	4		-25.657	-23.6212	-24.5813	-24.4756	-27.9417	-25.9106	-24.2249	-23.6268	-23.7867	-26.181	-21.074	-21.4461	-21.9087	-25.9809	-28.5412	-20.9201	-22.5136	-24.6343	-24.6647	-22.2039	-20.735	-19.998	-24.7598	-20.3582	-20.74	-23.8377	-21.0899	-28.8454	-24.6227	-28.5238	-29.3715	-25.3004	-26.2338	-27.2518	-26.1425	-23.5199	-25.3927	-26.3991	-27.99	-24.343	-27.4582	-22.1559
	0.84165	1.1595	sp|P19320|VCAM1_HUMAN	Color2 [A=255, R=0, G=0, B=0]	1	4		-22.1626	-21.2214	-22.9685	-26.9064	-22.8934	-28.0687	-25.4598	-21.2974	-22.6119	-25.7278	-22.3428	-21.5799	-24.5863	-23.0147	-25.4914	-21.6353	-25.6957	-18.4711	-24.1831	-27.242	-21.3428	-22.6879	-29.3575	-25.1694	-22.4379	-22.2607	-22.1763	-26.1425	-21.2535	-22.0836	-22.5845	-21.6928	-22.4544	-23.686	-21.2716	-22.8421	-20.4858	-22.1694	-21.1626	-21.1831	-22.1694	-21.64
	0.0575583	-0.11515	sp|P12259|FA5_HUMAN	Color2 [A=255, R=0, G=0, B=0]	1	4		-28.0859	-28.0574	-27.2766	-24.953	-25.7155	-25.6165	-24.9298	-25.9905	-26.7527	-22.984	-25.8442	-27.3813	-27.7763	-24.5085	-26.2885	-25.5972	-28.7664	-24.5188	-24.8706	-24.875	-25.1914	-27.3366	-23.3543	-27.5216	-24.1081	-27.2721	-25.338	-25.5247	-27.7664	-29.6972	-24.6746	-30.233	-21.5383	-27.4428	-25.1532	-23.1935	-26.0492	-28.1618	-27.9177	-27.4042	-27.7339	-27.7274
	0.0503944	-0.13002	sp|P19338|NUCL_HUMAN	Color2 [A=255, R=0, G=0, B=0]	1	4		-23.9155	-19.7736	-25.1749	-24.9525	-25.5119	-24.7234	-24.6419	-32.3423	-24.8573	-25.2535	-22.7026	-26.6215	-27.2902	-28.9349	-25.4604	-26.8995	-23.8671	-20.1387	-20.9611	-30.2683	-27.9683	-23.2779	-26.7331	-21.6759	-26.3158	-26.001	-27.3036	-25.7399	-25.2356	-26.1424	-23.8007	-25.8368	-24.0191	-26.2356	-21.9855	-27.3664	-27.9233	-20.4459	-21.8678	-27.2663	-24.5819	-24.3314
	0.219807	-0.215719	sp|P19823|ITIH2_HUMAN	Color2 [A=255, R=0, G=0, B=0]	1	4		-18.7362	-20.0071	-20.5799	-18.1283	-18.3611	-17.5782	-18.4055	-19.1078	-18.8072	-19.0285	-20.2091	-18.4827	-18.044	-18.5531	-18.8272	-21.1226	-19.4055	-18.5147	-19.9172	-21.4216	-17.4181	-22.853	-18.7299	-22.3124	-19.7051	-18.0716	-19.116	-18.9461	-18.8205	-17.8854	-18.0997	-18.3514	-18.983	-18.2179	-18.6566	-17.9208	-19.5642	-18.5698	-19.0756	-18.4669	-18.8889	-18.6506
	0.783701	-0.563235	sp|P19827|ITIH1_HUMAN	Color2 [A=255, R=0, G=0, B=0]	1	4		-19.337	-18.7681	-19.0363	-18.488	-17.957	-18.2716	-19.29	-18.6989	-18.6212	-18.6039	-20.3718	-18.9755	-17.8854	-19.0285	-19.0916	-21.3817	-19.6447	-18.8543	-21.2535	-21.3389	-17.8306	-22.6494	-18.983	-22.4055	-20.1275	-18.441	-18.8819	-18.9461	-18.5867	-17.9718	-19.0916	-18.1874	-19.9432	-18.4565	-18.7745	-17.9607	-19.9637	-18.441	-18.9534	-18.4721	-18.6928	-18.488
	0.196428	-0.383341	sp|P19878-2|NCF2_HUMAN	Color2 [A=255, R=0, G=0, B=0]	1	4		-24.8547	-29.1161	-24.4846	-22.9666	-23.64	-24.4184	-26.0702	-22.2042	-23.9903	-28.83	-26.7874	-22.1118	-25.0157	-25.7806	-26.9315	-24.2565	-22.1641	-26.4266	-23.8988	-26.0671	-29.1597	-22.2911	-21.887	-29.2977	-23.2812	-26.587	-25.4441	-24.7351	-27.8894	-26.8312	-25.0899	-24.3584	-26.8063	-25.297	-29.282	-27.2589	-23.6524	-22.4012	-24.6385	-24.2703	-24.4644	-25.3902
	0.97505	1.49249	sp|P19971-2|TYPH_HUMAN	Color2 [A=255, R=0, G=0, B=0]	1	4		-25.4314	-24.7681	-24.9895	-20.2416	-25.2218	-22.5136	-25.5469	-25.2709	-28.7554	-29.0807	-25.8014	-22.875	-25.827	-25.8014	-24.2945	-25.3613	-28.3937	-24.5469	-24.6845	-23.2989	-23.1014	-25.4354	-25.8256	-24.5938	-23.7088	-23.1055	-20.4482	-20.279	-22.116	-25.1532	-22.9087	-23.3169	-20.5398	-21.5799	-30.4688	-21.3621	-19.6806	-21.3896	-20.2735	-23.5991	-24.0369	-29.0059
	0.502675	1.09666	sp|P20062-2|TCO2_HUMAN	Color2 [A=255, R=0, G=0, B=0]	1	4		-27.7936	-22.4711	-26.0932	-21.5914	-22.2816	-23.7209	-27.6153	-30.9941	-31.5819	-27.8953	-26.3518	-21.0425	-20.4331	-24.067	-23.2251	-24.0369	-29.4005	-22.1425	-23.8996	-24.7888	-23.2249	-24.4611	-22.6444	-24.2391	-23.8035	-25.3086	-29.5666	-26.9862	-23.4923	-28.8765	-18.9437	-24.2664	-29.5438	-21.7229	-25.6626	-25.0685	-25.4379	-28.7883	-24.8969	-25.4517	-25.5278	-25.2948
	0.0427627	0.158923	sp|P20472|PRVA_HUMAN	Color2 [A=255, R=0, G=0, B=0]	1	4		-27.5196	-22.4863	-24.6086	-21.7871	-23.3608	-24.3903	-23.3698	-28.1303	-27.0249	-26.6401	-21.5267	-21.6879	-28.567	-22.6306	-23.6922	-17.7457	-32.0247	-19.2832	-24.3994	-28.7778	-20.2535	-18.8139	-24.7774	-19.7174	-19.5754	-30.2156	-28.5409	-23.2168	-30.3217	-21.6799	-23.8726	-22.889	-27.1135	-23.9379	-19.5618	-27.5781	-26.0505	-34.5999	-27.9235	-24.4488	-28.0295	-25.0691
	2.80411	-3.0943	sp|P20700|LMNB1_HUMAN	Color2 [A=255, R=0, G=0, B=0]	1	4		-22.1425	-21.1325	-22.1969	-20.5913	-21.7629	-20.7125	-20.5664	-27.1719	-22.853	-21.6782	-26.4382	-24.5652	-25.4537	-21.7937	-24.679	-25.015	-30.0077	-24.6845	-27.8241	-21.9302	-24.7981	-21.7896	-24.1484	-27.9105	-28.22	-29.3794	-28.0684	-27.1795	-21.9921	-30.9749	-23.6754	-25.7835	-21.3877	-23.7789	-27.5114	-25.2891	-24.052	-21.9069	-23.2249	-29.3941	-21.8122	-25.6355
	0.551115	0.745984	sp|P20774|MIME_HUMAN	Color2 [A=255, R=0, G=0, B=0]	1	4		-20.2974	-18.0558	-28.1578	-20.4816	-22.0332	-21.2214	-19.992	-19.3563	-19.1242	-21.7681	-18.9534	-19.0519	-19.6566	-18.6154	-20.0178	-18.6329	-18.5924	-18.9244	-18.3514	-18.1078	-19.1576	-18.9316	-19.2993	-19.4359	-19.3758	-19.3955	-20.1176	-24.3896	-20.5245	-20.6494	-21.2863	-21.6027	-23.9132	-22.3738	-20.8584	-20.3817	-21.5136	-22.2109	-20.0916	-20.9403	-20.7888	-19.6566
+	4.00838	-4.38064	sp|P21333-2|FLNA_HUMAN	Color2 [A=255, R=0, G=0, B=0]	1	4		-22.0147	-22.0332	-20.9345	-20.64	-21.2144	-20.5687	-20.7527	-26.6238	-21.7425	-21.9905	-21.683	-29.0983	-27.9177	-24.2483	-25.1478	-25.7229	-27.8942	-30.9161	-25.7674	-24.5619	-18.2371	-29.5026	-24.5387	-22.7895	-25.8991	-23.8002	-28.9015	-30.4597	-22.9179	-26.5905	-27.5639	-30.4486	-27.0356	-29.1194	-26.1009	-27.8341	-25.4682	-24.365	-22.4379	-25.4496	-20.187	-26.9578
	0.947679	-1.75082	sp|P22061-2|PIMT_HUMAN	Color2 [A=255, R=0, G=0, B=0]	1	4		-26.1902	-21.3162	-26.1916	-23.2249	-22.9769	-28.384	-21.8805	-23.3295	-25.5733	-22.505	-26.4281	-20.6644	-23.8996	-24.0519	-27.7063	-21.949	-30.1074	-28.4659	-29.9591	-27.8119	-22.3415	-24.9292	-21.3477	-26.6086	-23.0652	-26.6079	-30.7739	-27.7823	-30.5496	-27.7672	-30.4258	-30.3185	-29.6235	-24.3826	-22.6605	-29.7403	-20.9519	-25.0811	-22.4795	-23.2704	-23.6857	-21.84
	0.0438046	-0.102461	sp|P22105-3|TENX_HUMAN	Color2 [A=255, R=0, G=0, B=0]	1	4		-24.4119	-26.3366	-24.0953	-29.2786	-31.8725	-20.8383	-25.7274	-23.9985	-24.4812	-23.8794	-23.7039	-24.1888	-28.0319	-27.2714	-25.8863	-25.1054	-25.6705	-23.8483	-24.3023	-26.1269	-21.7754	-27.3391	-28.8479	-26.3531	-26.4117	-29.1084	-25.7601	-24.3401	-23.2005	-26.2728	-27.5775	-26.8251	-20.0408	-25.5368	-23.2344	-25.0094	-28.9734	-25.9753	-26.2768	-25.1059	-28.6741	-24.2754
	3.00014	-2.77937	sp|P22314-2|UBA1_HUMAN	Color2 [A=255, R=0, G=0, B=0]	1	4		-26.4135	-24.1451	-22.4795	-23.1694	-23.4396	-23.8794	-23.7294	-24.8891	-23.3474	-24.9163	-24.6996	-23.6841	-30.1034	-27.7029	-24.6214	-27.5638	-24.6117	-28.8517	-27.238	-27.6426	-28.623	-21.7485	-24.4166	-29.7483	-26.869	-27.2581	-28.6532	-24.5708	-26.8074	-32.1341	-24.0599	-28.1866	-26.9345	-21.4648	-25.4484	-28.0879	-26.0539	-29.6652	-24.9426	-27.7587	-31.1576	-26.1444
	0.11725	-0.168458	sp|P22352|GPX3_HUMAN	Color2 [A=255, R=0, G=0, B=0]	1	4		-19.8889	-19.4156	-20.4669	-21.5267	-25.1003	-21.5845	-21.1391	-19.7941	-21.3199	-21.2074	-18.834	-20.7732	-20.4837	-20.3955	-24.1586	-19.1492	-23.6589	-20.161	-20.4669	-20.3975	-19.6447	-19.5981	-25.0594	-20.3777	-19.0132	-20.9374	-20.9875	-21.6734	-20.2374	-23.5363	-20.8072	-21.6782	-21.4338	-21.2039	-21.4055	-21.1797	-20.834	-23.875	-21.2285	-23.1029	-24.2165	-21.1193
	2.9802	-2.50287	sp|P22626-2|ROA2_HUMAN	Color2 [A=255, R=0, G=0, B=0]	1	4		-19.6685	-20.0836	-19.7552	-19.4986	-20.6879	-19.6096	-19.9316	-27.8198	-19.834	-19.6928	-20.8421	-22.7075	-21.1969	-23.6879	-20.4901	-27.2369	-22.9785	-23.9809	-24.1886	-27.9284	-22.0676	-21.5054	-26.7495	-21.5038	-23.9502	-24.7907	-22.4297	-24.0519	-23.5827	-23.0147	-23.8861	-23.4982	-23.8929	-22.8313	-21.0459	-23.8057	-23.3154	-20.6637	-20.8974	-24.0746	-21.2753	-24.4184
	2.43681	-2.71845	sp|P09651-2|ROA1_HUMAN	Color2 [A=255, R=0, G=0, B=0]	1	4		-20.8502	-22.1831	-20.6518	-20.0676	-23.3199	-20.6096	-20.2771	-25.3518	-22.4544	-20.8861	-22.6306	-22.7578	-23.09	-23.3124	-21.1626	-29.0907	-22.875	-22.6977	-24.1234	-25.7522	-19.8054	-24.2436	-27.8456	-28.0578	-30.7145	-24.1087	-20.8554	-23.6724	-22.4544	-24.885	-26.9345	-24.5611	-23.1074	-23.0716	-28.3901	-29.5378	-22.8974	-23.6362	-20.5464	-26.0579	-23.9087	-27.0616
	0.896203	-1.78121	sp|P51991-2|ROA3_HUMAN	Color2 [A=255, R=0, G=0, B=0]	1	4		-23.0147	-22.9201	-23.0265	-23.5188	-24.1857	-22.9905	-22.7075	-28.794	-27.1672	-22.3582	-26.0717	-26.3786	-25.0578	-26.3419	-23.116	-26.5293	-26.2135	-28.2898	-17.5608	-25.6693	-31.2135	-26.9358	-24.522	-27.6909	-24.2111	-24.615	-31.6082	-25.5445	-24.9197	-22.5446	-34.1479	-30.7902	-22.5258	-27.098	-23.6832	-29.5957	-25.8317	-28.7432	-28.9362	-24.335	-22.335	-17.8461
	0.168755	0.374986	sp|P22897|MRC1_HUMAN	Color2 [A=255, R=0, G=0, B=0]	1	4		-25.449	-23.6675	-23.8735	-25.382	-25.5734	-24.1499	-26.9841	-22.9201	-28.2439	-24.4799	-21.7578	-25.4814	-18.604	-22.2826	-27.6831	-23.027	-28.7804	-29.3345	-24.4958	-27.4327	-25.9758	-24.8184	-28.9038	-24.7355	-25.5258	-24.7888	-23.1969	-27.2209	-23.2109	-28.6181	-23.8703	-21.6353	-26.388	-22.9666	-22.5575	-22.9905	-21.2109	-23.5206	-29.9662	-22.4461	-21.8974	-25.8585
	0.243589	0.59478	sp|P23083|HV103_HUMAN	Color2 [A=255, R=0, G=0, B=0]	1	4		-20.5913	-20.2338	-19.6566	-18.8006	-19.1078	-19.1325	-26.3557	-20.9995	-20.9403	-18.6685	-19.7552	-20.0581	-18.4513	-19.4565	-17.9424	-20.3237	-18.3228	-17.9101	-18.7552	-20.9058	-18.6388	-18.6388	-31.5923	-19.2993	-21.4503	-19.3563	-18.9755	-18.8407	-17.8959	-20.4943	-18.24	-19.2004	-26.7383	-16.8089	-22.1255	-18.8205	-17.504	-25.3956	-18.2179	-18.6685	-18.4359	-18.6685
	0.403085	0.945745	sp|P01742|HV101_HUMAN	Color2 [A=255, R=0, G=0, B=0]	1	4		-27.061	-26.9655	-25.2117	-30.8712	-25.7919	-24.4657	-26.5283	-30.7637	-24.0509	-28.0565	-29.962	-29.8062	-22.9789	-26.7698	-31.216	-31.2223	-21.6637	-24.8216	-28.1082	-29.6895	-24.2693	-26.4238	-24.6756	-30.1443	-27.8442	-28.7051	-26.6774	-25.2805	-21.1831	-20.4022	-25.3723	-20.043	-26.5249	-29.8732	-24.9423	-22.8205	-29.5092	-26.8763	-23.8641	-30.7502	-25.4656	-24.4797
	3.24093	2.20934	sp|P23142|FBLN1_HUMAN	Color2 [A=255, R=0, G=0, B=0]	1	4		-22.6589	-23.0645	-27.5602	-22.7993	-26.3124	-24.7024	-22.161	-22.9666	-21.7274	-24.0645	-19.4669	-19.7681	-21.366	-20.6613	-22.8861	-19.6096	-21.5799	-20.4753	-20.2644	-20.9637	-19.7174	-18.6506	-22.9432	-19.1408	-19.3563	-22.64	-23.3769	-25.242	-23.7016	-20.64	-22.0708	-20.9519	-21.1763	-24.1505	-23.4627	-22.0581	-21.3199	-23.4829	-22.0708	-22.6879	-22.4627	-20.4965
+	4.32777	2.48165	sp|P23142-4|FBLN1_HUMAN	Color2 [A=255, R=0, G=0, B=0]	1	4		-21.0836	-20.8394	-26.0221	-26.205	-21.9722	-26.0296	-25.6901	-20.5553	-21.4135	-27.684	-19.9316	-20.4606	-21.442	-21.3275	-22.3275	-20.8367	-20.8722	-21.166	-20.7604	-20.6977	-20.6004	-19.8072	-23.4412	-19.9696	-20.7249	-20.9374	-21.488	-23.4297	-20.8259	-20.8475	-21.9845	-21.4795	-21.8917	-23.1694	-20.6027	-22.4544	-20.4297	-20.8394	-21.3935	-21.6306	-20.875	-20.1831
	0.303565	0.731198	sp|P23381|SYWC_HUMAN	Color2 [A=255, R=0, G=0, B=0]	1	4		-21.875	-21.9316	-21.9188	-22.116	-24.37	-20.4075	-20.8475	-21.8106	-22.3351	-29.4822	-22.0687	-21.7629	-21.6685	-22.2179	-26.5927	-21.4503	-25.7172	-20.8232	-28.049	-27.7602	-28.7079	-22.1942	-27.3736	-23.9224	-27.7526	-21.1593	-19.5201	-18.8072	-19.5093	-21.2716	-19.5754	-20.5732	-18.8272	-18.7362	-22.9316	-19.6447	-18.2223	-19.9905	-18.7489	-19.488	-20.3428	-22.0708
	0.111485	-0.294412	sp|P23468-4|PTPRD_HUMAN	Color2 [A=255, R=0, G=0, B=0]	1	4		-28.5258	-19.0691	-25.9214	-22.3426	-26.4979	-28.5737	-28.6231	-24.7374	-25.1296	-31.1797	-25.1371	-25.4577	-23.9245	-26.7994	-30.6576	-26.7115	-25.2032	-29.1155	-29.2275	-24.1804	-25.2025	-22.2109	-21.6232	-23.8551	-24.9525	-27.3328	-23.9211	-30.556	-29.3652	-27.7018	-22.9652	-24.8997	-30.3265	-24.3522	-27.9907	-23.7957	-27.5382	-25.0073	-31.2471	-29.1267	-27.3981	-24.212
	0.0210584	-0.0660737	sp|P23471-2|PTPRZ_HUMAN	Color2 [A=255, R=0, G=0, B=0]	1	4		-27.4068	-25.1749	-32.0999	-21.3287	-27.0109	-21.5941	-21.8294	-27.8187	-23.4067	-29.605	-23.4795	-23.2535	-25.6343	-26.691	-19.8737	-23.7075	-23.6088	-26.242	-30.429	-25.3927	-24.764	-22.5754	-27.3004	-25.2945	-23.1694	-31.6463	-26.0839	-21.1771	-27.9563	-29.5105	-25.9884	-28.7322	-26.5084	-25.4033	-29.8124	-28.0298	-22.8024	-23.6496	-22.6817	-30.9828	-28.5947	-26.0494
	1.09065	-1.59053	sp|P23528|COF1_HUMAN	Color2 [A=255, R=0, G=0, B=0]	1	4		-18.3807	-17.3955	-19.6212	-18.9172	-19.4986	-17.0343	-18.2445	-20.8099	-17.3323	-17.4156	-17.8172	-18.3905	-18.5256	-18.7051	-18.1078	-21.3975	-21.0487	-18.5365	-21.8974	-23.0147	-25.7231	-22.64	-21.4848	-31.8297	-22.5845	-20.3049	-18.6329	-18.4513	-18.0676	-19.1078	-19.4257	-18.6329	-19.5981	-18.5365	-18.8072	-19.0208	-18.7941	-18.0796	-18.3807	-19.2993	-18.4461	-21.1831
	3.35379	2.74857	sp|P24592|IBP6_HUMAN	Color2 [A=255, R=0, G=0, B=0]	1	4		-21.1797	-20.0932	-24.2557	-26.3992	-27.0551	-26.0886	-25.4303	-20.1441	-21.2753	-21.8152	-18.8272	-18.7552	-20.8313	-20.3505	-20.8152	-19.903	-20.875	-19.2535	-20.5981	-19.995	-19.366	-18.2004	-20.4176	-19.3856	-19.3856	-20.4774	-20.9287	-29.5995	-19.9403	-20.9815	-20.1458	-20.6447	-20.9258	-21.3086	-20.8974	-21.7578	-20.3563	-20.2662	-20.5007	-21.2535	-20.0965	-21.0645
	0.747648	0.341184	sp|P25311|ZA2G_HUMAN	Color2 [A=255, R=0, G=0, B=0]	1	4		-17.542	-17.2877	-16.7081	-16.6096	-17.8889	-16.8306	-17.5256	-16.6344	-17.116	-16.6183	-17.903	-17.6154	-17.5811	-16.8715	-16.7221	-17.1896	-17.8373	-16.4853	-16.9479	-17.5393	-17.4308	-17.318	-17.7616	-17.7362	-18.5475	-15.8785	-16.2423	-16.1555	-15.8785	-16.2423	-16.512	-15.56	-16.2648	-16.3587	-16.5393	-16.2311	-16.1139	-15.9681	-16.567	-15.7221	-16.4721	-16.9626
	2.92205	-3.58049	sp|P26038|MOES_HUMAN	Color2 [A=255, R=0, G=0, B=0]	1	4		-20.4627	-20.0301	-20.3447	-20.3408	-21.0997	-20.268	-20.1525	-21.7026	-19.5981	-20.3699	-19.166	-20.2535	-21.4922	-24.1451	-23.6343	-21.2371	-23.4196	-24.797	-19.7297	-24.375	-24.3297	-24.9084	-25.5213	-26.7672	-25.116	-31.4779	-23.3275	-23.7415	-27.1763	-30.803	-27.4275	-19.366	-24.5754	-22.4461	-22.2704	-23.2974	-25.5398	-30.9832	-20.1242	-22.9666	-26.9855	-20.7395
+	5.92588	-5.40528	sp|P26583|HMGB2_HUMAN	Color2 [A=255, R=0, G=0, B=0]	1	4		-19.8612	-23.3154	-18.8006	-18.4308	-19.0836	-19.531	-19.7941	-29.5718	-19.366	-20.5267	-21.0613	-24.1899	-25.186	-23.137	-22.0707	-26.871	-24.0884	-25.3412	-27.2021	-28.5673	-26.802	-26.104	-29.2091	-23.5786	-27.2686	-28.8688	-26.4373	-23.4843	-26.2096	-29.0949	-23.3157	-26.0415	-25.7857	-27.4651	-27.9919	-24.8902	-28.2304	-31.0024	-27.7902	-26.2492	-27.2509	-24.1225
	2.58185	-2.98395	sp|P26599-2|PTBP1_HUMAN	Color2 [A=255, R=0, G=0, B=0]	1	4		-24.1425	-23.4863	-22.7578	-21.0086	-22.29	-21.2863	-22.7274	-26.8415	-22.2391	-22.9905	-25.0849	-29.7443	-25.8794	-28.314	-25.5682	-26.8296	-27.6155	-21.2308	-22.1091	-28.6131	-22.8434	-26.5188	-23.6442	-26.6581	-29.4293	-30.0299	-22.6398	-20.1913	-28.8187	-25.4411	-24.3401	-25.8643	-29.1264	-28.4231	-26.2147	-25.2017	-25.2761	-24.0757	-25.7036	-31.6698	-23.8295	-24.6587
	0.488055	-1.03556	sp|P26992|CNTFR_HUMAN	Color2 [A=255, R=0, G=0, B=0]	1	4		-21.9898	-20.8877	-25.4473	-23.4795	-24.0607	-23.8846	-29.3128	-23.7431	-27.9217	-26.3891	-25.737	-24.4151	-29.7681	-26.7516	-26.9967	-21.3582	-21.128	-24.3033	-22.5845	-21.5981	-24.8508	-23.3489	-29.3195	-20.4669	-23.6373	-25.759	-24.5504	-25.0773	-25.0681	-28.1541	-27.1408	-24.0118	-34.5107	-23.9593	-24.6647	-28.3237	-28.1492	-28.5095	-26.1786	-30.6618	-25.72	-22.6589
	0.949195	-0.585548	sp|P27169|PON1_HUMAN	Color2 [A=255, R=0, G=0, B=0]	1	4		-19.2625	-19.7299	-19.9172	-19.8612	-19.2625	-19.4669	-19.531	-19.4359	-19.6806	-20.6589	-21.9316	-19.2716	-18.7875	-20.0378	-19.4055	-22.488	-20.0316	-19.8889	-20.1593	-22.1694	-19.5981	-22.9666	-20.1492	-23.1559	-21.7375	-19.7174	-20.2144	-19.9711	-20.0487	-19.2625	-19.875	-19.9172	-20.4606	-19.6566	-19.834	-19.5867	-20.2285	-19.6447	-19.7425	-19.2267	-20.3896	-21.4711
	0.661137	-1.40861	sp|P27482|CALL3_HUMAN	Color2 [A=255, R=0, G=0, B=0]	1	4		-23.1969	-22.7993	-22.5398	-23.1831	-22.488	-23.2249	-23.3738	-22.875	-26.5202	-23.5948	-22.3896	-19.4461	-22.19	-21.683	-16.0361	-21.9548	-29.4426	-20.4648	-28.7449	-25.7373	-27.5058	-23.2797	-24.5825	-25.0714	-23.0025	-19.106	-26.849	-27.8939	-23.0394	-29.2171	-25.042	-26.4859	-28.6232	-29.3967	-19.3935	-29.5253	-27.0774	-23.3864	-22.7375	-28.0363	-25.0307	-25.1344
	3.17426	-3.24987	sp|P27695|APEX1_HUMAN	Color2 [A=255, R=0, G=0, B=0]	1	4		-22.8974	-17.1279	-21.3012	-22.9316	-23.2929	-23.1694	-28.5792	-26.8593	-23.9968	-23.5682	-23.7598	-25.4813	-24.5722	-27.4969	-26.135	-29.3013	-24.3369	-27.846	-25.2248	-24.3771	-26.1665	-26.5498	-25.1743	-30.0273	-25.3085	-28.0615	-27.8847	-26.1157	-24.1409	-22.3671	-30.3154	-24.9953	-29.8366	-28.08	-32.256	-24.8836	-26.6554	-24.819	-26.9044	-27.9684	-27.4437	-24.3824
	0.849903	-1.52827	sp|P27797|CALR_HUMAN	Color2 [A=255, R=0, G=0, B=0]	1	4		-24.4004	-23.7855	-25.3932	-23.3409	-20.85	-28.7747	-25.0456	-26.933	-20.1593	-27.2423	-21.6447	-22.2753	-24.2345	-29.4435	-31.3704	-30.5184	-25.9339	-24.9293	-24.164	-27.5055	-23.6589	-25.3324	-25.5422	-28.3894	-22.2826	-19.0268	-26.589	-27.2982	-23.7907	-29.2704	-24.2006	-26.1966	-25.7078	-27.3661	-26.8188	-27.7861	-23.7283	-29.4129	-27.0627	-28.6822	-32.7293	-25.9516
	0.206816	0.555269	sp|P27930|IL1R2_HUMAN	Color2 [A=255, R=0, G=0, B=0]	1	4		-30.9529	-19.4257	-22.5506	-26.0902	-23.305	-25.2137	-21.9201	-19.1745	-22.9087	-30.8079	-21.7375	-22.7375	-24.4184	-23.3959	-23.2958	-19.2625	-25.5583	-21.1193	-24.911	-25.5057	-28.4767	-30.4442	-23.2667	-24.9925	-24.8486	-24.5899	-22.0394	-22.8205	-22.9316	-26.7942	-26.7461	-24.116	-25.6119	-22.7888	-30.474	-20.0503	-19.1325	-22.0086	-22.5936	-24.3801	-23.027	-23.8873
+	7.11455	-5.39836	sp|P28676|GRAN_HUMAN	Color2 [A=255, R=0, G=0, B=0]	1	4		-21.6977	-20.9637	-20.7425	-20.0254	-21.3199	-20.0487	-21.2144	-24.5972	-20.8557	-20.3199	-21.9607	-28.6324	-29.3062	-25.7762	-28.3586	-24.7281	-24.2942	-28.0619	-28.9207	-29.5199	-28.3643	-28.0396	-24.9548	-24.6721	-24.2709	-27.9605	-27.9572	-31.7073	-21.7286	-27.5967	-26.2277	-24.5616	-28.3605	-25.7494	-28.6372	-22.5075	-25.4665	-23.7095	-30.1724	-23.1015	-29.1662	-25.2192
	0.296167	-0.654664	sp|P28838-2|AMPL_HUMAN	Color2 [A=255, R=0, G=0, B=0]	1	4		-24.2895	-30.8765	-24.7027	-18.9634	-24.8176	-24.0837	-19.376	-21.7493	-23.6782	-21.1382	-24.6424	-22.9087	-29.658	-23.3412	-26.9197	-22.3351	-24.1503	-23.8464	-25.8671	-26.9418	-24.5699	-26.7441	-22.9687	-21.7396	-24.9094	-28.5152	-22.2249	-19.9316	-21.3738	-25.3675	-25.3738	-25.6343	-21.7026	-20.9578	-24.1953	-24.7763	-21.055	-22.2109	-19.6928	-21.4135	-21.7125	-29.0024
	1.2946	-2.18906	sp|P29350-3|PTN6_HUMAN	Color2 [A=255, R=0, G=0, B=0]	1	4		-25.4778	-24.2709	-22.6119	-22.5136	-23.0394	-22.8861	-22.9905	-26.2317	-23.8839	-24.2165	-25.984	-26.2683	-22.3827	-22.2348	-27.7826	-29.2043	-27.3414	-30.761	-18.255	-25.2255	-32.3133	-29.9727	-23.0796	-27.9397	-24.0753	-28.5634	-32.1499	-24.5069	-28.7723	-25.395	-23.4285	-27.0219	-20.7282	-21.7433	-24.7401	-25.127	-27.6726	-20.0867	-23.3377	-26.6733	-26.1819	-24.9758
	3.23305	-3.03793	sp|P29401-2|TKT_HUMAN	Color2 [A=255, R=0, G=0, B=0]	1	4		-18.5365	-18.2993	-17.9208	-17.7425	-17.8373	-17.9681	-18.2762	-18.8959	-19.3086	-19.044	-18.2625	-20.2481	-20.8286	-20.7224	-25.1356	-20.1797	-27.5902	-19.7425	-25.8706	-23.9086	-26.3864	-25.5693	-24.852	-15.7761	-21.0086	-21.9374	-21.2826	-21.0117	-19.5981	-23.0025	-21.3049	-20.2196	-18.9316	-19.7174	-21.442	-20.1341	-19.5093	-19.5754	-18.7489	-20.0629	-19.9172	-23.2753
	0.0939004	-0.255113	sp|P30043|BLVRB_HUMAN	Color2 [A=255, R=0, G=0, B=0]	1	4		-22.4965	-24.1	-27.5515	-23.7558	-25.8091	-22.8861	-23.2695	-28.7179	-21.6447	-22.1239	-27.4361	-20.9875	-29.0661	-21.8584	-23.637	-25.176	-20.71	-23.0836	-26.8188	-23.6014	-29.6252	-28.6221	-28.7118	-26.2852	-23.6843	-18.5531	-25.3739	-23.7456	-22.531	-21.8298	-23.4269	-18.9461	-22.9189	-27.7354	-20.6589	-24.657	-23.4412	-23.3785	-21.8639	-30.706	-26.0474	-26.0495
+	5.22737	-4.82318	sp|P30044-2|PRDX5_HUMAN	Color2 [A=255, R=0, G=0, B=0]	1	4		-19.3086	-20.7199	-21.1399	-23.09	-24.5539	-18.366	-20.5245	-22.0415	-19.5531	-19.0836	-20.488	-29.8099	-23.1376	-27.6837	-25.8616	-28.7568	-19.9932	-25.9947	-27.1252	-28.225	-28.1288	-23.8559	-21.6244	-27.4546	-29.609	-31.0266	-23.1021	-25.9809	-22.8313	-26.6481	-26.1979	-22.1358	-26.2535	-26.4644	-26.5271	-21.8865	-25.2709	-27.3197	-21.7375	-23.9934	-24.2449	-26.1314
	1.41955	-1.94653	sp|P30046|DOPD_HUMAN	Color2 [A=255, R=0, G=0, B=0]	1	4		-23.6609	-22.1831	-20.1094	-28.4063	-20.562	-21.875	-27.6568	-25.1065	-27.945	-22.4297	-28.2067	-26.2672	-21.6132	-27.9078	-26.7278	-24.3763	-25.3938	-25.6347	-24.3078	-27.2911	-28.8728	-27.0886	-22.8487	-28.9162	-25.1948	-25.5082	-19.6952	-24.9399	-23.7525	-29.4195	-22.2353	-23.427	-28.1681	-25.1835	-25.1736	-29.7236	-26.262	-27.9901	-25.555	-29.4962	-27.9957	-27.6958
	0.923763	-1.36058	sp|P30101|PDIA3_HUMAN	Color2 [A=255, R=0, G=0, B=0]	1	4		-21.6637	-23.4897	-25.6129	-23.29	-23.8291	-26.7794	-23.0772	-24.9026	-22.4135	-23.5469	-22.1763	-24.3245	-24.9247	-24.7502	-24.9247	-25.022	-28.1186	-27.552	-25.8031	-20.7671	-32.5439	-26.9291	-25.8077	-21.479	-23.6175	-26.6585	-20.5052	-25.2025	-27.0786	-25.2023	-22.6913	-27.8094	-26.51	-26.6788	-27.2221	-23.3429	-28.3823	-26.4119	-23.116	-28.2128	-27.1695	-22.6002
	0.0200828	-0.0531291	sp|P30530-2|UFO_HUMAN	Color2 [A=255, R=0, G=0, B=0]	1	4		-26.6444	-22.1148	-27.2747	-23.5958	-26.2902	-24.6748	-25.4037	-20.7446	-30.3987	-21.5866	-22.938	-22.0645	-24.5827	-24.793	-27.7071	-20.6471	-25.2885	-23.8464	-29.5092	-22.2039	-25.171	-26.6321	-23.2564	-23.4948	-29.3871	-25.8999	-23.09	-24.7689	-24.6419	-28.8368	-26.3993	-26.0695	-32.3895	-25.9415	-24.0474	-25.3462	-21.6306	-24.8399	-25.1593	-22.4498	-26.0552	-21.2644
	1.62629	-1.90019	sp|P30740|ILEU_HUMAN	Color2 [A=255, R=0, G=0, B=0]	1	4		-25.6343	-19.8475	-19.2267	-22.7476	-24.6456	-21.9087	-21.3199	-23.8334	-28.1495	-26.2651	-21.3124	-21.1292	-24.4511	-23.7274	-24.2025	-26.6479	-27.3631	-25.4982	-25.6806	-27.0834	-27.5794	-25.6642	-26.704	-24.9034	-30.5835	-25.7192	-24.2593	-22.3817	-21.4837	-24.3486	-27.0029	-23.8248	-25.3861	-24.9318	-28.2573	-25.9809	-24.6009	-26.1318	-21.7125	-24.2137	-26.1969	-27.3646
	2.78858	-2.78111	sp|P31146|COR1A_HUMAN	Color2 [A=255, R=0, G=0, B=0]	1	4		-19.781	-19.4774	-18.6867	-18.3418	-19.166	-18.7552	-19.5867	-22.027	-19.2445	-19.6329	-20.1094	-22.6685	-20.9637	-21.7629	-20.3389	-21.3699	-22.6685	-21.0239	-25.1532	-30.1783	-28.4725	-23.1384	-28.4403	-26.2736	-22.0394	-21.5575	-20.7501	-20.3447	-20.7224	-21.0301	-22.3275	-21.1325	-20.3524	-21.3162	-21.7026	-22.0836	-20.4135	-20.1062	-19.4055	-22.366	-21.0025	-23.6977
	0.90417	1.3795	sp|P32004-2|L1CAM_HUMAN	Color2 [A=255, R=0, G=0, B=0]	1	4		-29.3403	-27.3044	-23.2171	-27.8544	-28.5687	-26.7634	-27.6282	-26.8008	-29.0133	-21.5102	-28.3317	-24.9953	-27.1947	-28.7711	-30.5789	-23.7135	-27.625	-22.147	-25.3703	-24.0849	-26.3965	-22.6119	-26.5934	-22.2974	-24.1134	-19.042	-25.7183	-28.3435	-26.5784	-24.1638	-23.0406	-24.0455	-25.9842	-24.4823	-25.4356	-22.905	-29.7813	-27.0474	-26.5671	-26.6565	-24.6995	-27.3178
	0.0683541	0.179225	sp|P32119|PRDX2_HUMAN	Color2 [A=255, R=0, G=0, B=0]	1	4		-21.1425	-23.116	-22.948	-23.9502	-26.8695	-23.8014	-20.7125	-26.6114	-20.2302	-21.1797	-21.7075	-19.2179	-21.4922	-20.9815	-23.9857	-23.64	-18.8407	-20.7249	-23.6895	-22.6782	-23.9857	-23.3754	-20.9245	-26.8646	-21.442	-18.7941	-23.1831	-23.9408	-26.6926	-21.9785	-24.8567	-20.3143	-28.6642	-23.5154	-17.5614	-23.7537	-20.9845	-21.8099	-22.9785	-24.1239	-23.1969	-23.9019
	0.444592	0.729181	sp|P32455|GBP1_HUMAN	Color2 [A=255, R=0, G=0, B=0]	1	4		-24.3004	-25.6146	-28.29	-24.2651	-25.1449	-23.6494	-22.9548	-26.913	-25.2363	-23.8772	-29.8659	-25.4095	-24.9905	-25.7297	-24.3644	-27.9461	-20.9982	-25.4297	-27.2621	-28.4902	-26.9732	-21.6311	-28.6129	-22.2073	-25.7958	-25.184	-23.766	-21.7888	-22.5223	-24.5119	-24.9857	-22.8219	-23.0025	-22.2249	-23.1937	-23.4544	-21.6494	-23.5718	-19.834	-24.0344	-23.4071	-25.7134
	0.0331384	0.0692162	sp|P33151|CADH5_HUMAN	Color2 [A=255, R=0, G=0, B=0]	1	4		-27.8876	-25.5792	-24.1997	-23.1239	-28.3573	-23.4159	-26.7881	-24.372	-23.4914	-25.1371	-30.3785	-23.9977	-25.7566	-27.4636	-25.3017	-22.7172	-26.958	-23.9929	-25.1275	-24.7234	-21.366	-24.3593	-25.1532	-24.4812	-26.1756	-24.6157	-24.3531	-25.1163	-23.7135	-24.4346	-25.3595	-24.2709	-24.3811	-24.4055	-29.6858	-26.2762	-24.3582	-29.301	-26.5304	-25.5649	-20.3625	-21.9673
	1.22346	-1.70604	sp|P33908|MA1A1_HUMAN	Color2 [A=255, R=0, G=0, B=0]	1	4		-26.9628	-23.5038	-24.9035	-21.3021	-25.6965	-20.9861	-25.5549	-24.1993	-24.2326	-24.5836	-23.3169	-29.2727	-26.3844	-29.096	-28.4533	-25.5827	-26.4677	-27.4736	-27.5259	-27.8813	-22.0456	-24.7234	-21.8599	-24.7847	-24.6532	-23.6626	-25.1755	-27.2724	-25.1833	-29.2551	-30.0762	-25.5241	-27.3517	-28.7195	-23.9224	-33.3016	-24.3361	-22.8945	-24.0387	-26.5853	-25.501	-23.5464
	0.0522707	-0.137646	sp|P35318|ADML_HUMAN	Color2 [A=255, R=0, G=0, B=0]	1	4		-25.1854	-29.8105	-28.1793	-24.1407	-24.7025	-21.8976	-24.3595	-26.4617	-25.5234	-26.419	-23.2109	-27.046	-26.16	-29.5342	-28.1356	-31.7579	-23.4954	-24.3343	-25.956	-24.7351	-24.6492	-24.2026	-24.1829	-28.6922	-23.6628	-26.9363	-29.8404	-23.8841	-22.7174	-26.6186	-23.8661	-23.1425	-27.1345	-23.2588	-27.3263	-26.4678	-22.5845	-22.3191	-26.6369	-33.1405	-29.3029	-22.4866
+	5.01821	-5.54018	sp|P35579|MYH9_HUMAN	Color2 [A=255, R=0, G=0, B=0]	1	4		-21.3975	-20.8889	-20.0487	-20.3876	-20.4523	-20.5913	-20.0208	-25.9525	-20.3836	-21.6259	-20.3143	-30.8648	-25.6268	-25.2781	-26.7068	-25.2391	-24.8005	-29.8028	-26.4207	-28.3521	-30.6362	-24.139	-31.9602	-30.6077	-25.9714	-33.0069	-22.7785	-23.3829	-29.6036	-24.5127	-27.1607	-26.9516	-21.2953	-19.6204	-28.7426	-24.5453	-27.6223	-28.0011	-26.242	-23.3376	-28.915	-30.9441
	1.58836	1.11008	sp|P36222|CH3L1_HUMAN	Color2 [A=255, R=0, G=0, B=0]	1	4		-17.6928	-17.0997	-21.3466	-21.3543	-22.29	-19.2356	-17.957	-17.4359	-17.5924	-20.1176	-16.6403	-16.7346	-17.5896	-18.6506	-20.5642	-17.1917	-18.8612	-18.2993	-16.9644	-19.0132	-18.542	-17.3782	-22.0519	-18.1618	-17.7237	-17.6836	-18.2671	-17.8407	-16.9848	-18.7875	-17.118	-18.6566	-17.5338	-17.5093	-19.488	-18.3563	-17.4617	-18.4669	-17.1201	-17.8959	-18.29	-16.0343
	0.216165	-0.48474	sp|P36871|PGM1_HUMAN	Color2 [A=255, R=0, G=0, B=0]	1	4		-25.0304	-22.1297	-24.8839	-25.1212	-25.2651	-22.7476	-23.7619	-24.6855	-28.7201	-28.2081	-22.9016	-24.1764	-24.193	-24.3077	-27.0766	-22.0528	-23.7084	-26.2411	-27.8392	-24.1542	-24.5656	-27.0227	-21.1533	-25.7151	-23.4137	-26.8091	-23.6878	-30.5708	-27.4508	-22.409	-31.4258	-24.5295	-22.0781	-23.844	-25.2064	-25.4657	-29.1996	-25.8682	-26.2632	-25.1546	-27.3074	-21.9109
	3.00882	0.743976	sp|P36955|PEDF_HUMAN	Color2 [A=255, R=0, G=0, B=0]	1	4		-17.349	-17.48	-18.4156	-17.5066	-18.4257	-17.8543	-17.408	-17.2378	-17.5558	-17.6806	-16.3346	-17.0756	-17.2267	-17.0538	-17.4487	-15.9316	-16.408	-16.4206	-16.3709	-16.044	-16.0151	-15.2762	-17.7268	-15.7697	-16.3228	-16.9262	-17.6417	-17.5531	-17.0977	-17.258	-17.9136	-17.1222	-17.0796	-17.4986	-16.9461	-17.2289	-17.1408	-17.1139	-17.2716	-17.2603	-16.8977	-17.2267
+	4.59789	-4.97856	sp|P37837|TALDO_HUMAN	Color2 [A=255, R=0, G=0, B=0]	1	4		-19.4055	-19.2625	-20.0772	-18.983	-19.1831	-19.5201	-18.8681	-22.1292	-19.7051	-21.8639	-19.0056	-24.4445	-22.8099	-22.7492	-26.2827	-27.2741	-24.2597	-25.5899	-21.4394	-29.9119	-26.611	-24.9204	-26.5647	-27.2485	-22.8205	-20.1295	-26.7123	-21.9144	-23.9432	-27.8988	-31.4858	-22.7375	-21.2249	-21.5267	-23.0025	-23.5604	-22.29	-24.9456	-20.0566	-33.0035	-24.7476	-26.8822
	0.0492925	0.136202	sp|P37840-2|SYUA_HUMAN	Color2 [A=255, R=0, G=0, B=0]	1	4		-20.807	-28.2011	-30.181	-25.0783	-27.1475	-24.1684	-27.8027	-30.3523	-22.5391	-25.7672	-27.1491	-27.4804	-27.5484	-21.8974	-28.0685	-22.3428	-26.7221	-21.6166	-27.6489	-27.0798	-21.6883	-26.4935	-26.0804	-26.5896	-24.8525	-23.1616	-32.697	-24.5406	-33.0704	-30.7672	-27.0664	-25.4084	-25.998	-27.8416	-25.4539	-28.375	-24.7537	-27.4618	-25.6592	-23.9077	-25.8612	-22.3276
	0.674773	-0.683529	sp|P39060-1|COIA1_HUMAN	Color2 [A=255, R=0, G=0, B=0]	1	4		-23.5808	-22.2039	-24.0047	-22.858	-24.5417	-24.0134	-25.827	-23.3691	-23.4561	-24.3801	-22.5754	-23.5629	-26.4511	-22.9905	-22.9548	-24.2506	-24.4846	-24.2306	-23.9041	-22.9548	-22.366	-21.7993	-25.7435	-22.7476	-22.9087	-24.5258	-25.371	-26.5611	-23.7847	-26.2885	-27.7178	-28.9483	-25.4511	-25.1176	-26.3489	-25.8974	-25.9714	-24.5363	-24.3064	-24.764	-23.9881	-24.1055
	1.2393	-1.7168	sp|P40121|CAPG_HUMAN	Color2 [A=255, R=0, G=0, B=0]	1	4		-21.279	-21.3124	-21.7476	-20.5007	-19.6212	-19.4461	-20.3621	-25.1478	-20.1029	-21.3896	-21.3621	-22.5575	-26.3543	-28.168	-27.1549	-22.3049	-21.5666	-23.9201	-25.5874	-20.3305	-28.1351	-24.3184	-23.4499	-23.09	-25.6882	-23.4494	-21.3351	-20.4482	-20.1209	-19.9026	-23.8706	-21.4627	-20.2267	-21.09	-26.0322	-20.6542	-19.0676	-21.8917	-19.0676	-22.4711	-21.0239	-27.8474
	0.419801	-0.926847	sp|P40189|IL6RB_HUMAN	Color2 [A=255, R=0, G=0, B=0]	1	4		-24.9599	-25.4445	-24.8802	-22.6181	-20.7975	-23.6461	-27.5241	-24.1006	-28.1652	-29.0209	-27.2558	-25.6454	-25.0622	-25.4865	-27.1968	-24.2651	-24.4864	-28.6065	-20.2804	-23.793	-25.3489	-22.6119	-24.0469	-23.4168	-25.2885	-26.5834	-23.4614	-30.401	-21.7023	-25.8216	-22.2843	-26.747	-26.6831	-31.3922	-31.6061	-30.9278	-25.1587	-24.6549	-26.3005	-33.2527	-28.7391	-23.3936
	0.193217	-0.556415	sp|P40199|CEAM6_HUMAN	Color2 [A=255, R=0, G=0, B=0]	1	4		-28.7436	-24.3311	-22.0965	-22.2109	-23.8014	-23.3629	-30.6068	-22.6383	-24.6957	-29.8265	-28.4647	-23.9321	-21.7512	-25.7256	-22.7002	-28.7105	-30.112	-30.2367	-24.4139	-23.4118	-18.6941	-25.8752	-27.8056	-24.0449	-27.0273	-27.3368	-20.2656	-27.8164	-23.6866	-25.7676	-22.9559	-27.1345	-27.8561	-27.3415	-25.5864	-24.5123	-20.5023	-26.5099	-21.6836	-31.7338	-24.5674	-31.3144
	2.40141	-2.68619	sp|P40925-3|MDHC_HUMAN	Color2 [A=255, R=0, G=0, B=0]	1	4		-20.2644	-20.7199	-20.715	-20.3218	-22.7578	-20.2232	-20.1763	-18.6262	-21.4379	-23.9399	-21.2937	-20.0772	-20.8861	-21.1458	-22.5936	-22.1492	-22.9666	-21.1094	-22.8421	-21.7732	-23.5188	-21.2004	-26.958	-20.5354	-22.0456	-26.7702	-23.4705	-25.3738	-22.467	-21.8893	-26.0455	-24.4114	-25.6023	-23.1851	-26.3498	-23.302	-21.1969	-28.2738	-20.3621	-27.8266	-25.0645	-31.6988
+	5.60268	-4.62566	sp|P41218|MNDA_HUMAN	Color2 [A=255, R=0, G=0, B=0]	1	4		-19.4986	-18.8407	-20.4055	-19.1745	-22.1029	-19.5642	-19.0836	-21.534	-19.4359	-19.2535	-20.3524	-20.6842	-27.325	-24.825	-23.7937	-25.4216	-30.9641	-26.4915	-26.1091	-29.3508	-25.6496	-24.4139	-26.4011	-23.9285	-22.9316	-27.1945	-24.9085	-25.2143	-23.7026	-26.0897	-22.033	-22.8639	-22.8313	-24.2314	-30.298	-25.5827	-24.902	-23.0772	-24.1667	-23.8505	-22.5919	-21.4216
	1.05717	1.13606	sp|P41222|PTGDS_HUMAN	Color2 [A=255, R=0, G=0, B=0]	1	4		-16.3346	-15.8698	-16.6096	-17.6271	-17.1078	-18.0916	-16.8543	-16.6581	-15.9867	-16.7174	-12.3022	-12.6554	-15.8356	-16.5531	-15.9406	-14.9727	-15.5053	-15.3228	-13.7818	-11.7768	-11.535	-13.4049	-15.3051	-12.4159	-12.5307	-15.1346	-15.6169	-19.5531	-17.2648	-17.0499	-16.2423	-17.2993	-16.7315	-18.4986	-17.4617	-17.1058	-16.8612	-17.1366	-17.6096	-15.6096	-15.4461	-15.5188
	0.867333	1.19113	sp|P43121|MUC18_HUMAN	Color2 [A=255, R=0, G=0, B=0]	1	4		-26.0695	-24.0594	-26.5877	-29.3106	-24.4016	-26.5755	-26.1488	-24.9857	-25.3366	-24.3372	-21.5486	-22.1831	-24.2885	-24.1613	-24.6879	-23.4135	-23.4265	-26.1969	-23.6119	-21.5754	-20.6734	-19.7051	-25.1108	-20.4586	-20.9374	-25.2709	-26.1425	-25.7217	-26.5894	-25.3738	-25.9905	-24.8442	-29.0656	-26.6353	-26.0594	-28.9246	-23.1969	-26.2081	-25.2709	-27.4768	-25.505	-23.4135
	0.446101	0.371403	sp|P43251-2|BTD_HUMAN	Color2 [A=255, R=0, G=0, B=0]	1	4		-24.0221	-21.2974	-24.1673	-25.0196	-20.2316	-23.2622	-22.116	-21.875	-21.2607	-23.4778	-21.3856	-20.5913	-21.7274	-21.2463	-21.7888	-23.09	-21.7476	-23.027	-21.29	-21.64	-21.1797	-21.2571	-22.0836	-21.2535	-20.9519	-21.488	-22.7681	-23.3443	-22.4795	-22.2826	-22.2249	-22.3582	-22.8313	-22.6027	-23.7395	-22.1226	-24.5188	-22.505	-22.5136	-22.8861	-23.1425	-23.2249
+	5.81963	-4.53193	sp|P43490|NAMPT_HUMAN	Color2 [A=255, R=0, G=0, B=0]	1	4		-20.8805	-20.116	-22.4379	-21.9201	-25.2826	-20.5136	-20.5115	-22.9087	-19.7552	-21.074	-19.992	-30.5412	-24.3675	-28.0751	-25.2291	-26.122	-26.798	-23.8266	-23.4526	-24.8429	-26.0927	-23.1044	-28.8953	-26.5761	-25.7562	-30.2256	-26.7789	-26.2081	-20.5829	-25.6183	-30.0634	-25.6716	-29.6365	-26.7035	-24.3934	-23.3851	-25.2446	-25.668	-24.9905	-27.4188	-27.3455	-27.2392
	2.21533	-2.575	sp|P46940|IQGA1_HUMAN	Color2 [A=255, R=0, G=0, B=0]	1	4		-21.8851	-23.1694	-22.1492	-21.7578	-22.4795	-23.2109	-21.7125	-26.6412	-23.1559	-25.164	-22.8639	-26.8808	-28.3947	-25.6128	-23.5446	-24.2728	-25.0454	-29.58	-27.1134	-27.2979	-20.2617	-25.7788	-24.3753	-30.6227	-27.8139	-20.7792	-27.8222	-30.2337	-27.154	-23.3503	-19.2763	-26.5898	-24.6627	-21.8395	-25.7939	-22.8444	-26.5025	-25.3782	-27.6179	-24.9339	-28.0177	-26.7182
	1.13942	-2.13511	sp|P46976-2|GLYG_HUMAN	Color2 [A=255, R=0, G=0, B=0]	1	4		-23.2249	-29.6157	-20.2285	-22.9087	-23.2636	-22.268	-21.9144	-23.3317	-23.5345	-26.6585	-23.5772	-26.2197	-23.8992	-28.9598	-22.5101	-24.8992	-27.5249	-26.5153	-28.0099	-30.0462	-20.1687	-27.4708	-26.3899	-24.3389	-24.4421	-27.7148	-26.1084	-21.8366	-16.9929	-25.2907	-31.3117	-25.7546	-25.0719	-30.649	-25.98	-24.9503	-22.6962	-33.254	-20.6787	-27.8514	-28.8479	-30.4613
+	3.84687	-4.43521	sp|P47756-2|CAPZB_HUMAN	Color2 [A=255, R=0, G=0, B=0]	1	4		-22.1094	-24.3551	-21.8974	-20.802	-19.531	-20.6096	-20.8722	-24.496	-22.3582	-21.9144	-22.9087	-30.0884	-26.5494	-28.2139	-25.5677	-25.0949	-33.6891	-27.1365	-22.8995	-31.3425	-21.4491	-24.0287	-30.697	-27.0368	-27.4253	-24.2579	-23.0209	-26.5419	-25.2673	-24.1583	-21.7218	-26.478	-25.9668	-26.5306	-29.6446	-22.9606	-18.8981	-30.8758	-24.7234	-26.5475	-31.2954	-27.212
	2.08474	1.9424	sp|P49908|SEPP1_HUMAN	Color2 [A=255, R=0, G=0, B=0]	1	4		-24.6046	-24.5119	-26.2953	-25.2699	-22.7274	-23.9316	-28.6371	-22.7993	-29.042	-30.8617	-23.8313	-23.7619	-22.232	-23.9316	-23.3864	-27.3015	-28.9181	-22.3975	-23.9714	-23.7763	-25.6065	-22.0708	-22.6212	-22.3505	-27.0508	-23.5899	-23.8227	-25.7284	-23.5718	-22.64	-22.7997	-23.116	-25.754	-22.5575	-23.5772	-24.3336	-22.64	-24.2738	-27.3818	-22.5664	-23.5575	-23.9041
+	5.74034	-4.45984	sp|P50395|GDIB_HUMAN	Color2 [A=255, R=0, G=0, B=0]	1	4		-20.7224	-20.7476	-19.1831	-19.2625	-20.8639	-21.3505	-19.4359	-20.2073	-19.9388	-20.258	-21.7681	-24.3991	-24.9572	-24.2709	-32.7881	-28.087	-24.7888	-22.7142	-25.4609	-24.3196	-25.3635	-20.8643	-22.8914	-20.3777	-27.4015	-21.2633	-24.6046	-22.8979	-23.2885	-26.2029	-24.9666	-24.7722	-27.6024	-23.657	-24.6194	-23.9548	-23.116	-25.7604	-21.0056	-23.1969	-25.5469	-24.6224
	0.283282	0.704591	sp|P31150|GDIA_HUMAN	Color2 [A=255, R=0, G=0, B=0]	1	4		-28.0457	-29.8452	-24.4445	-26.1903	-24.4336	-24.1617	-24.9493	-29.5897	-27.4499	-24.7382	-24.3458	-21.0332	-22.0708	-21.29	-22.1107	-25.1694	-30.2086	-23.3182	-29.861	-25.4139	-24.9026	-24.3936	-25.7466	-26.7711	-26.6817	-26.9753	-27.1396	-25.8798	-27.313	-23.7074	-34.8394	-23.2846	-27.0444	-28.7459	-32.1149	-26.7963	-24.4965	-24.6997	-22.6825	-28.1934	-24.9324	-23.7024
	2.60128	-2.92966	sp|P50552|VASP_HUMAN	Color2 [A=255, R=0, G=0, B=0]	1	4		-23.9109	-23.6138	-22.9785	-21.6494	-22.3124	-21.0997	-21.7324	-24.3465	-22.9905	-22.232	-22.7578	-20.9212	-28.6269	-25.6972	-26.6283	-22.9176	-31.6575	-24.704	-25.1153	-27.4711	-29.9746	-28.4075	-22.5876	-22.8135	-22.2068	-24.8883	-28.1761	-24.6065	-30.5659	-22.1319	-25.4883	-25.2082	-24.9809	-26.2136	-24.8348	-21.606	-21.7739	-26.1754	-25.533	-29.0858	-29.6226	-25.6789
+	4.5904	-4.20508	sp|P51149|RAB7A_HUMAN	Color2 [A=255, R=0, G=0, B=0]	1	4		-20.7375	-22.8974	-21.5223	-20.8286	-23.1425	-19.4156	-20.1952	-23.8788	-21.1593	-23.793	-29.3354	-29.3492	-27.5625	-23.1648	-28.7885	-22.4767	-27.3777	-25.6358	-28.5484	-25.5157	-25.8714	-25.5515	-26.915	-27.6876	-25.7954	-29.136	-30.1476	-25.5611	-25.6478	-26.9297	-22.9418	-21.2759	-25.0738	-24.2515	-20.6885	-31.4414	-24.6713	-28.3437	-27.4702	-24.3143	-21.9356	-25.9964
	1.26663	1.81633	sp|P51693-2|APLP1_HUMAN	Color2 [A=255, R=0, G=0, B=0]	1	4		-20.7199	-20.1917	-25.689	-27.0852	-25.6804	-23.8667	-23.4151	-21.1934	-20.7862	-23.6782	-19.0597	-19.875	-19.3086	-22.5486	-19.9172	-19.0836	-20.4627	-21.7681	-20.7758	-19.6806	-18.4617	-17.8006	-19.8072	-19.044	-19.1492	-19.9172	-24.5504	-25.3442	-24.8573	-19.8889	-23.6027	-23.0519	-22.9905	-26.5931	-20.0071	-21.4175	-21.2571	-22.3199	-27.7664	-20.8313	-22.2039	-19.2004
	0.307091	-0.771156	tr|K7EMN4|K7EMN4_HUMAN	Color2 [A=255, R=0, G=0, B=0]	1	4		-23.9784	-26.7883	-23.7249	-27.7718	-26.546	-24.1145	-20.7483	-24.5169	-24.634	-22.0513	-23.0518	-25.2204	-23.8331	-28.12	-27.7839	-23.1831	-27.4972	-28.6435	-24.629	-22.9316	-22.9785	-21.4176	-28.2154	-21.8694	-22.9666	-28.1979	-23.4752	-25.8199	-31.9664	-22.5468	-26.2678	-29.1303	-26.9388	-26.7901	-26.2745	-29.0986	-21.4089	-20.9151	-18.24	-22.1875	-23.4315	-23.116
	1.02366	-1.65623	sp|P51858|HDGF_HUMAN	Color2 [A=255, R=0, G=0, B=0]	1	4		-22.1226	-26.9081	-28.3203	-21.8421	-22.5223	-20.3836	-21.4837	-27.8115	-21.4257	-27.4785	-28.3298	-24.7265	-26.2314	-27.6145	-21.7604	-26.7227	-25.5543	-25.2268	-20.9203	-23.3814	-26.6636	-26.2384	-28.8971	-24.1883	-28.7825	-18.3399	-25.6395	-25.544	-28.2136	-20.1259	-21.69	-25.1385	-27.1774	-27.3945	-26.5697	-25.9492	-27.716	-28.1753	-26.8077	-23.504	-28.7289	-26.7523
+	4.66761	-4.63336	sp|P52209-2|6PGD_HUMAN	Color2 [A=255, R=0, G=0, B=0]	1	4		-19.9172	-19.5642	-19.2535	-18.7112	-20.0378	-17.957	-18.4461	-20.949	-19.1078	-20.0425	-19.6685	-23.7016	-23.0737	-27.1656	-29.652	-25.5989	-26.4389	-24.8593	-27.4626	-29.7228	-29.7091	-29.8699	-26.9689	-23.0745	-22.9785	-24.0196	-22.0086	-21.3582	-20.3955	-25.5663	-22.3275	-21.6212	-21.7224	-21.0965	-22.5845	-21.8805	-21.2644	-22.0025	-19.7552	-22.3505	-22.7578	-22.9632
	1.37055	-1.55428	sp|P52565|GDIR1_HUMAN	Color2 [A=255, R=0, G=0, B=0]	1	4		-20.1728	-21.5531	-19.3856	-18.9388	-20.4359	-19.29	-23.1969	-22.3817	-20.3856	-24.4346	-20.318	-20.683	-21.7174	-21.0997	-21.9965	-22.3582	-22.5123	-22.7578	-28.2124	-26.4881	-26.7863	-19.6275	-25.3225	-23.5555	-25.6088	-19.4411	-21.6073	-21.8313	-21.1425	-22.1559	-22.3582	-22.0394	-21.683	-21.2826	-22.7993	-22.5664	-20.6259	-21.6782	-19.8889	-22.2249	-22.116	-24.2244
+	3.3095	-3.46693	sp|P52566|GDIR2_HUMAN	Color2 [A=255, R=0, G=0, B=0]	1	4		-18.6746	-19.4257	-19.3466	-18.7745	-18.531	-17.9718	-18.0558	-20.6212	-18.3466	-18.983	-17.8239	-19.6096	-20.9287	-21.4711	-20.2517	-26.71	-28.3291	-21.0117	-22.6842	-31.1485	-27.3615	-26.2974	-21.7943	-21.8432	-20.8421	-22.1559	-19.5867	-20.2144	-20.0456	-22.3817	-22.6027	-20.6542	-20.5553	-20.2214	-23.5522	-22.488	-21.7224	-20.3738	-19.542	-22.7578	-20.3408	-21.962
	0.829274	-1.10992	sp|P52790|HXK3_HUMAN	Color2 [A=255, R=0, G=0, B=0]	1	4		-24.875	-23.1831	-25.3738	-24.1804	-25.6724	-23.0645	-23.2535	-27.3278	-23.6475	-24.7036	-22.2826	-27.3085	-25.8114	-25.5312	-25.6186	-28.5552	-25.5733	-25.0897	-26.3114	-26.1691	-23.122	-25.483	-26.9013	-28.9217	-27.4243	-23.2029	-27.4343	-26.6989	-25.4914	-30.5588	-25.5996	-27.0275	-26.1859	-21.3275	-23.5485	-25.8782	-26.4379	-23.273	-25.3489	-19.0292	-29.3344	-23.941
	3.00715	-3.26576	sp|P52907|CAZA1_HUMAN	Color2 [A=255, R=0, G=0, B=0]	1	4		-22.027	-22.0836	-24.2306	-22.3049	-23.8839	-20.7199	-20.5732	-26.0264	-21.5531	-21.6447	-21.2499	-27.2085	-23.462	-28.8193	-26.1506	-28.9643	-30.1986	-26.0585	-27.1423	-25.0727	-24.0538	-22.6428	-27.9094	-28.4589	-24.7039	-25.6314	-23.3171	-22.3766	-23.2231	-21.7902	-25.8848	-29.5576	-24.0719	-28.6616	-23.269	-26.8602	-20.7164	-27.2958	-21.3313	-26.2504	-24.0413	-28.4218
	0.0299932	-0.0498028	sp|P53634|CATC_HUMAN	Color2 [A=255, R=0, G=0, B=0]	1	4		-22.9548	-23.766	-23.2391	-22.9785	-22.6371	-27.3701	-22.29	-24.7314	-22.8205	-25.935	-22.9316	-23.8163	-24.0772	-23.8683	-24.1812	-23.9247	-23.9929	-25.0112	-23.7314	-21.7648	-27.3805	-20.8233	-28.3669	-23.5328	-23.09	-23.9155	-21.949	-23.4511	-24.2978	-24.505	-24.0319	-28.4574	-24.3428	-25.9021	-24.4381	-24.1003	-22.3275	-23.6743	-21.4461	-22.5575	-22.366	-23.1559
	0.657769	1.11555	sp|P54289-2|CA2D1_HUMAN	Color2 [A=255, R=0, G=0, B=0]	1	4		-25.8099	-24.5433	-24.5401	-25.8481	-28.5669	-26.1438	-20.8911	-26.6926	-26.3124	-28.8166	-21.9374	-21.9725	-23.3275	-24.7162	-24.7847	-21.8421	-22.9201	-25.9339	-24.7558	-21.9144	-21.7026	-21.0487	-29.7888	-21.531	-21.8805	-27.9982	-26.9203	-22.5338	-22.5145	-24.9432	-28.4112	-27.2289	-24.4878	-27.6168	-25.9155	-28.8496	-25.8156	-25.0522	-27.8294	-22.0368	-27.8822	-21.2285
	0.587677	1.12557	sp|P54764|EPHA4_HUMAN	Color2 [A=255, R=0, G=0, B=0]	1	4		-24.8617	-23.4216	-28.6227	-26.7943	-30.0467	-28.5432	-20.9834	-25.4711	-25.2945	-30.6813	-22.1763	-22.2535	-24.8057	-25.7036	-25.6957	-21.7836	-25.7435	-24.591	-24.6118	-22.0965	-22.4544	-21.5709	-28.9488	-22.2249	-22.3351	-26.3092	-27.4732	-28.0147	-27.1226	-25.4511	-28.2917	-30.4676	-27.574	-29.7805	-26.2193	-24.0015	-27.8726	-23.1584	-29.5332	-21.7649	-28.6303	-22.2535
[truncated: 3 more columns]
